# Supplementary material for: Ultradeep Microbial Communities at 4.4 km within Crystalline Bedrock: Implications for Habitability in a Planetary Context
Source: Life (Basel). 2020 Jan 4;10(1):2. doi: 10.3390/life10010002 (PMC7175195; doi:10.3390/life10010002)
Supplement: Supplementary file 1 [file life-10-00002-s001.zip]

Archive with 11 entries (10 files):
- SupplementaryTable1.xlsx
- __MACOSX/
- __MACOSX/._SupplementaryTable1.xlsx
- SupplementaryFigure2_revised.png
- __MACOSX/._SupplementaryFigure2_revised.png
- SupplementaryFigure1_revised.html
- __MACOSX/._SupplementaryFigure1_revised.html
- SupplementaryTable3.xlsx
- __MACOSX/._SupplementaryTable3.xlsx
- SupplementaryTable2.xlsx
- __MACOSX/._SupplementaryTable2.xlsx
