# Supplementary material for: Ultradeep Microbial Communities at 4.4 km within Crystalline Bedrock: Implications for Habitability in a Planetary Context
Source: Life (Basel). 2020 Jan 4;10(1):2. doi: 10.3390/life10010002 (PMC7175195; doi:10.3390/life10010002)
Supplement: Supplementary file 1 [file life-10-00002-s001.zip › SupplementaryTable1.xlsx]

## Sheet: Taul1
Supplementary table 1. Primer details
Assay	analysis	platform	forward primer	forward primer sequence	reverse primer	reverse primer sequence	standard	reference
16S rRNA, bacteria	amplicon sequencing	Illumina MiSeq	518F	CCAGCAGCYGCGGTAAN	926R	CCGTCAATTCNTTTRAGT, CCGTCAATTTCTTTGAGT, CCGTCTATTCCTTTGANT		https://vamps.mbl.edu/resources/primers.php
16S rRNA, bacteria	amplicon sequencing	Ion Torrent PGM	341F	CCTACGGGNGGCWGCAG	785R	GACTACHVGGGTATCTAATCC		[15]
16S rRNA, archaea	amplicon sequencing	IonTorrent PGM	349F	GYGCASCAGKCGMGAAW	806R	GGACTACVSGGGTATCTAAT		[16]
16S rRNA, bacteria	qPCR	LightCycler 420	Bac908Fmod	AACTCAAAKGAATTGACGGG	1075R	CACGAGCTGACGACARCC	Holophaga foetida	[19,20]
16S rRNA, archaea	qPCR	LightCycler	915F	AATTGGCGGGGGAGCAC	1059R	GCCATGCACCWCCTCT	Thermoplasma acidophilum	[21,22]
fungal ITS1	amplicon sequencing	IonTorrent PGM	ITS1	CTTGGTCATTTAGAGGAAGTA	ITS2	GCTGCGTTCTTCATCGATGC		[17,18]
nitrate reduction, narG	qPCR	LightCycler 420	NarG_1960F	TAYGTSGGGCAGGARAAACTG	NarG_2050R	CGTAGAAGAAGCTGGTGCTGTT	plasmid with narG insert	[26]
sulfate reduction, dsrB	qPCR	LightCycler 420	DSRB_2060F	CAACATCGTYCAYACCCAGGG	DSRB_4R	GTGTAGCAGTTACCGCA	Desulfobulbus propionicus	[23,24]
methanogenesis, mcrA	qPCR	LightCycler 420	ME1	GCMATGCARATHGGWATGTC	mcrA-rev	CGTTCATBGCGTAGTTVGGRTAGT	plasmid with mcrA insert	[25,27]
