# Supplementary material for: Ultradeep Microbial Communities at 4.4 km within Crystalline Bedrock: Implications for Habitability in a Planetary Context
Source: Life (Basel). 2020 Jan 4;10(1):2. doi: 10.3390/life10010002 (PMC7175195; doi:10.3390/life10010002)
Supplement: Supplementary file 1 [file life-10-00002-s001.zip › SupplementaryTable3.xlsx]

## Sheet: Siistitty taul supplements
Pathway module			Reconstructed module	Pathway specification	hits in the metagenome	Pathway completeness
Energy metabolism
		Carbon fixation
			M00166 Reductive pentose phosphate cycle	ribulose-5P => glyceraldehyde-3P [PATH:map01200 map00710]	15	complete
			M00168 CAM (Crassulacean acid metabolism)	dark [PATH:map01200 map00710]	9	complete
			M00169 CAM (Crassulacean acid metabolism)	light [PATH:map01200 map00710]	19	complete
			M00172 C4-dicarboxylic acid cycle	NADP - malic enzyme type [PATH:map01200 map00710]	23	1 block missing
			M00173 Reductive citrate cycle (Arnon-Buchanan cycle)	[PATH:map01200 map00720]	156	1 block missing
			M00579 Phosphate acetyltransferase-acetate kinase pathway	acetyl-CoA => acetate [PATH:map01200 map00720]	6	1 block missing
		Nitrogen metabolism
			M00175 Nitrogen fixation	nitrogen => ammonia [PATH:map00910]	1	1 block missing
			M00531 Assimilatory nitrate reduction	nitrate => ammonia [PATH:map00910]	2	1 block missing
			M00530 Dissimilatory nitrate reduction	nitrate => ammonia [PATH:map00910]	27	2 blocks missing
			M00529 Denitrification	nitrate => nitrogen [PATH:map00910]	45	2 blocks missing
			M00804 Complete nitrification	comammox,ammonia => nitrite => nitrate [PATH:map00910]	18	2 blocks missing
		Sulfur metabolism
			M00176 Assimilatory sulfate reduction	sulfate => H2S [PATH:map00920]	64	1 block missing
			M00595 Thiosulfate oxidation by SOX complex	thiosulfate => sulfate [PATH:map00920]	5	1 block missing
	Carbohydrate and lipid metabolism
		Central carbohydrate metabolism
			M00001 Glycolysis (Embden-Meyerhof pathway)	glucose => pyruvate [PATH:map01200 map00010]	78	2 blocks missing
			M00002 Glycolysis	core module involving three-carbon compounds [PATH:map01200 map01230 map00010]	51	1 block missing
			M00003 Gluconeogenesis	oxaloacetate => fructose-6P [PATH:map00010 map00020]	56	complete
			M00307 Pyruvate oxidation	pyruvate => acetyl-CoA [PATH:map01200 map00010 map00020 map00620]	49	complete
			M00009 Citrate cycle (TCA cycle	Krebs cycle) [PATH:map01200 map00020]	184	1 block missing
			M00010 Citrate cycle	first carbon oxidation,oxaloacetate => 2-oxoglutarate [PATH:map01200 map01210 map01230 map00020]	40	complete
			M00011 Citrate cycle	second carbon oxidation2-oxoglutarate => oxaloacetate [PATH:map01200 map00020]	144	1 block missing
			M00004 Pentose phosphate pathway (Pentose phosphate cycle)	[PATH:map01200 map00030]	89	complete
			M00006 Pentose phosphate pathway	oxidative phase, glucose 6P => ribulose 5P [PATH:map01200 map00030]	12	complete
			M00007 Pentose phosphate pathway	non-oxidative phase, fructose 6P => ribose 5P [PATH:map01200 map01230 map00030	53	complete
			M00580 Pentose phosphate pathway	archaea, fructose 6P => ribose 5P [PATH:map01200 map01230 map00030]	1	1 block missing
			M00005 PRPP biosynthesis	ribose 5P => PRPP [PATH:map01200 map01230 map00030 map00230]	2	complete
			M00008 Entner-Doudoroff pathway	glucose-6P => glyceraldehyde-3P + pyruvate [PATH:map01200 map00030]	12	1 block missing
		Other carbohydrate metabolism
			M00012 Glyoxylate cycle	[PATH:map01200 map00630]	53	complete
			M00741 Propanoyl-CoA metabolism	propanoyl-CoA => succinyl-CoA [PATH:map01200 map00280 map00630 map00640]	7	2 blocks missing
			M00632 Galactose degradation	Leloir pathway, galactose => alpha-D-glucose-1P [PATH:map00052]	8	1 block missing
			M00552 D-galactonate degradation	De Ley-Doudoroff pathway, D-galactonate => glycerate-3P [PATH:map00052]	13	2 blocks missing
			M00565 Trehalose biosynthesis	D-glucose 1P => trehalose [PATH:map00500]	65	complete
			M00549 Nucleotide sugar biosynthesis	glucose => UDP-glucose [PATH:map00520]	14	complete
			M00554 Nucleotide sugar biosynthesis	galactose => UDP-galactose [PATH:map00520 map00052]	4	1 block missing
			M00793 dTDP-L-rhamnose biosynthesis	[PATH:map00521 map00523]	19	1 block missing
		Fatty acid metabolism
			M00082 Fatty acid biosynthesis	initiation [PATH:map01212 map00061]	48	complete
			M00083 Fatty acid biosynthesis	elongation [PATH:map01212 map00061]	18	complete
			M00086 beta-Oxidation	acyl-CoA synthesis [PATH:map01212 map00071]	37	complete
			M00087 beta-Oxidation	[PATH:map01212 map00071]	35	complete
			M00088 Ketone body biosynthesis	acetyl-CoA => acetoacetate/3-hydroxybutyrate/acetone [PATH:map00072]	36	1 block missing
		Lipid metabolism
			M00089 Triacylglycerol biosynthesis	[PATH:map00561]	13	2 blocks missing
			M00098 Acylglycerol degradation	[PATH:map00561]	3	1 block missing
			M00093 Phosphatidylethanolamine (PE) biosynthesis	PA => PS => PE [PATH:map00564]	3	complete
			M00066 Lactosylceramide biosynthesis	[PATH:map00600]	2	1 block missing
		Lipopolysaccharide metabolism
			M00063 CMP-KDO biosynthesis	[PATH:map00540]	5	1 block missing
			M00064 ADP-L-glycero-D-manno-heptose biosynthesis	[PATH:map00540]	23	2 blocks missing
		Terpenoid backbone biosynthesis
			M00364 C10-C20 isoprenoid biosynthesis	bacteria [PATH:map00900]	1	1 block missing
			M00365 C10-C20 isoprenoid biosynthesis	archaea [PATH:map00900]	1	1 block missing
	Nucleotide and amino acid metabolism
		Purine metabolism
			M00048 Inosine monophosphate biosynthesis	PRPP + glutamine => IMP [PATH:map00230]	85	1 block missing
			M00049 Adenine ribonucleotide biosynthesis	IMP => ADP,IMP => ADP,ATP [PATH:map00230]	14	1 block missing
			M00050 Guanine ribonucleotide biosynthesis IMP => GDP	GTP [PATH:map00230]	13	complete
		Pyrimidine metabolism
			M00051 Uridine monophosphate biosynthesis	glutamine + PRPP => UMP [PATH:map00240]	41	2 blocks missing
			M00052 Pyrimidine ribonucleotide biosynthesis	UMP => UDP/UTP,CDP/CTP [PATH:map00240]	23	complete
			M00053 Pyrimidine deoxyribonuleotide biosynthesis	CDP/CTP => dCDP/dCTP, dTDP/dTTP [PATH:map00240]	69	1 block missing
		Serine and threonine metabolism
			M00020 Serine biosynthesis	glycerate-3P => serine [PATH:map01200 map01230 map00260]	8	1 block missing
			M00018 Threonine biosynthesis	aspartate => homoserine => threonine [PATH:map01230 map00260]	12	1 block missing
		Cysteine and methionine metabolism
			M00021 Cysteine biosynthesis	serine => cysteine [PATH:map01200 map01230 map00270]	8	complete
			M00338 Cysteine biosynthesis	homocysteine + serine => cysteine [PATH:map01230 map00270]	2	1 block missing
			M00035 Methionine degradation	[PATH:map00270]	36	complete
			M00368 Ethylene biosynthesis	methionine => ethylene [PATH:map00270]	25	2 blocks missing
		Branched-chain amino acid metabolism
			M00019 Valine/isoleucine biosynthesis	pyruvate => valine / 2-oxobutanoate => isoleucine [PATH:map01210 map01230 map00290]	32	1 block missing
			M00535 Isoleucine biosynthesis	pyruvate => 2-oxobutanoate [PATH:map01210 map01230 map00290]	24	1 block missing
			M00570 Isoleucine biosynthesis	threonine => 2-oxobutanoate => isoleucine [PATH:map01230 map00290]	40	1 block missing
			M00432 Leucine biosynthesis	2-oxoisovalerate => 2-oxoisocaproate [PATH:map01210 map01230 map00290]	43	complete
		Arginine and proline metabolism
			M00015 Proline biosynthesis	glutamate => proline [PATH:map01230 map00330]	7	1 block missing
			M00028 Ornithine biosynthesis	glutamate => ornithine [PATH:map01210 map01230 map00220]	13	complete
			M00844 Arginine biosynthesis	ornithine => arginine [PATH:map00220]	29	complete
			M00845 Arginine biosynthesis	glutamate => acetylcitrulline => arginine [PATH:map00220]	35	2 blocks missing
			M00029 Urea cycle	[PATH:map01230 map00220]	29	2 blocks missing
		Histidine metabolism
			M00026 Histidine biosynthesis	PRPP => histidine [PATH:map01230 map00340]	100	2 blocks missing
			M00045 Histidine degradation	histidine => N-formiminoglutamate => glutamate [PATH:map00340]	7	1 block missing
		Aromatic amino acid metabolism
			M00022 Shikimate pathway	phosphoenolpyruvate + erythrose-4P => chorismate [PATH:map01230 map00400]	29	1 block missing
			M00023 Tryptophan biosynthesis	chorismate => tryptophan [PATH:map01230 map00400]	12	2 blocks missing
			M00024 Phenylalanine biosynthesis	chorismate => phenylalanine [PATH:map01230 map00400]	4	complete
			M00025 Tyrosine biosynthesis	chorismate => tyrosine [PATH:map01230 map00400]	3	1 block missing
			M00040 Tyrosine biosynthesis	prephanate => pretyrosine => tyrosine [PATH:map01230 map00400]	1	1 block missing
		Other amino acid metabolism
			M00027 GABA (gamma-Aminobutyrate) shunt	[PATH:map00250]	7	1 block missing
		Cofactor and vitamin biosynthesis
			M00124 Pyridoxal biosynthesis	erythrose-4P => pyridoxal-5P [PATH:map00750]	10	2 blocks missing
			M00115 NAD biosynthesis	aspartate => NAD [PATH:map00760]	16	1 block missing
			M00119 Pantothenate biosynthesis	valine/L-aspartate => pantothenate [PATH:map00770]	30	2 blocks missing
			M00120 Coenzyme A biosynthesis	pantothenate => CoA [PATH:map00770]	16	complete
			M00572 Pimeloyl-ACP biosynthesis	BioC-BioH pathway
			M00123 Biotin biosynthesis	pimeloyl-ACP/CoA => biotin [PATH:map00780]	9	2 blocks missing
			M00126 Tetrahydrofolate biosynthesis	GTP => THF [PATH:map00790 map00670]	12	2 blocks missing
			M00842 Tetrahydrobiopterin biosynthesis	GTP => BH4 [PATH:map00790]	3	1 block missing
			M00843 L-threo-Tetrahydrobiopterin biosynthesis	GTP => L-threo-BH4 [PATH:map00790]	3	1 block missing
			M00129 Ascorbate biosynthesis	animals
			M00122 Cobalamin biosynthesis	cobinamide => cobalamin [PATH:map00860]	9	2 blocks missing
			M00118 Glutathione biosynthesis	glutamate => glutathione [PATH:map00480]	18	complete
			M00140 C1-unit interconversion	prokaryotes [PATH:map00670]	11	1 block missing
			M00141 C1-unit interconversion	eukaryotes [PATH:map00670]	9	1 block missing
		Polyamine biosynthesis
			M00133 Polyamine biosynthesis	arginine => agmatine => putrescine => spermidine [PATH:map00330]	19	1 block missing
			M00134 Polyamine biosynthesis	arginine => ornithine => putrescine [PATH:map00330]	1	1 block missing
			M00135 GABA biosynthesis	eukaryotes
	Secondary metabolism
		Aromatics degradation
			M00551 Benzoate degradation	benzoate => catechol / methylbenzoate => methylcatechol [PATH:map01220 map00362 map00622]	3	1 block missing
			M00569 Catechol meta-cleavage	catechol => acetyl-CoA / 4-methylcatechol => propanoyl-CoA [PATH:map01220 map00362 map00622]	4	2 blocks missing
			M00623 Phthalate degradation	phthalate => protocatechuate [PATH:map01220 map00624]	3	2 blocks missing
Structural complex
	Energy metabolism
		Photosynthesis
			M00161 Photosystem II	[PATH:map00195] [BR:ko00194]	15	1 block missing
			M00163 Photosystem I	[PATH:map00195] [BR:ko00194]	2	1 block missing
		ATP synthesis
			M00144 NADH:quinone oxidoreductase	prokaryotes [PATH:map00190]	91	1 block missing
			M00145 NAD(P)H:quinone oxidoreductase	chloroplasts and cyanobacteria [PATH:map00190]	123	1 block missing
			M00149 Succinate dehydrogenase	prokaryotes [PATH:map00190]	23	1 block missing
			M00162 Cytochrome b6f complex	[PATH:map00195]	7	1 block missing
			M00151 Cytochrome bc1 complex respiratory unit	[PATH:map00190]	11	1 block missing
			M00152 Cytochrome bc1 complex	[PATH:map00190]	3	1 block missing
			M00154 Cytochrome c oxidase	[PATH:map00190]	13	1 block missing
			M00155 Cytochrome c oxidase	prokaryotes [PATH:map00190]	24	complete
			M00153 Cytochrome d ubiquinol oxidase	[PATH:map00190]	23	complete
			M00417 Cytochrome o ubiquinol oxidase	[PATH:map00190]	13	1 block missing
			M00156 Cytochrome c oxidase	cbb3-type [PATH:map00190]	10	1 block missing
			M00157 F-type ATPase	prokaryotes and chloroplasts [PATH:map00190 map00195]	49	1 block missing
			M00159 V-type ATPase	prokaryotes [PATH:map00190]	1	1 block missing
	Genetic information processing
		DNA polymerase
			M00260 DNA polymerase III complex	bacteria [PATH:map03030 map03430 map03440] [BR:ko03032 ko03400]	49	1 block missing
		Repair system
			M00290 Holo-TFIIH complex	[PATH:map03420] [BR:ko03021 ko03400]	6	1 block missing
		RNA polymerase
			M00183 RNA polymerase	bacteria [PATH:map03020] [BR:ko03021 ko03400]	232	1 block missing
			M00184 RNA polymerase	archaea [PATH:map03020] [BR:ko03021]	3	1 block missing
		RNA processing
			M00394 RNA degradosome	[PATH:map03018]	28	1 block missing
		Ribosome
			M00178 Ribosome	bacteria [PATH:map03010] [BR:ko03011]	193	1 block missing
			M00179 Ribosome	archaea [PATH:map03010] [BR:ko03011]	124	1 block missing
		Proteasome
			M00342 Bacterial proteasome	[PATH:map03050] [BR:ko03051]	1	1 block missing
		Protein processing
			M00400 p97-Ufd1-Npl4 complex	[PATH:map04141]	2	1 block missing
			M00403 HRD1/SEL1 ERAD complex	[PATH:map04141]	2	1 block missing
	Environmental information processing
		Mineral and organic ion transport system
			M00185 Sulfate transport system	[PATH:map02010] [BR:ko02000]	11	1 block missing
			M00189 Molybdate transport system	[PATH:map02010] [BR:ko02000]	4	1 block missing
			M00438 Nitrate/nitrite transport system	[PATH:map00910 map02010] [BR:ko02000]	39	complete
			M00188 NitT/TauT family transport system	[BR:ko02000]	37	complete
			M00435 Taurine transport system	[PATH:map02010] [BR:ko02000]	2	1 block missing
			M00436 Sulfonate transport system	[PATH:map02010] [BR:ko02000]	2	1 block missing
			M00190 Iron(III) transport system	[PATH:map02010] [BR:ko02000]	4	1 block missing
			M00299 Spermidine/putrescine transport system	[PATH:map02010] [BR:ko02000]	8	1 block missing
			M00300 Putrescine transport system	[PATH:map02010] [BR:ko02000]	5	1 block missing
			M00193 Putative spermidine/putrescine transport system	[BR:ko02000]	10	1 block missing
			M00208 Glycine betaine/proline transport system	[PATH:map02010] [BR:ko02000]	4	1 block missing
			M00209 Osmoprotectant transport system	[PATH:map02010] [BR:ko02000]	5	1 block missing
		Saccharide, polyol, and lipid transport system
			M00194 Maltose/maltodextrin transport system	[PATH:map02010] [BR:ko02000]	2	1 block missing
			M00201 alpha-Glucoside transport system	[PATH:map02010] [BR:ko02000]	4	1 block missing
			M00605 Glucose/mannose transport system	[PATH:map02010] [BR:ko02000]	1	1 block missing
			M00204 Trehalose/maltose transport system	[PATH:map02010] [BR:ko02000]	1	1 block missing
			M00205 N-Acetylglucosamine transport system	[PATH:map02010] [BR:ko02000]	1	1 block missing
			M00206 Cellobiose transport system	[PATH:map02010] [BR:ko02000]	2	1 block missing
			M00603 Putative aldouronate transport system	[PATH:map02010] [BR:ko02000]	1	1 block missing
			M00215 D-Xylose transport system	[PATH:map02010] [BR:ko02000]	4	1 block missing
			M00216 Multiple sugar transport system	[PATH:map02010] [BR:ko02000]	2	1 block missing
			M00218 Fructose transport system	[PATH:map02010] [BR:ko02000]	2	1 block missing
			M00220 Rhamnose transport system	[PATH:map02010] [BR:ko02000]	1	1 block missing
			M00212 Ribose transport system	[PATH:map02010] [BR:ko02000]	23	complete
			M00607 Glycerol transport system	[PATH:map02010] [BR:ko02000]	1	1 block missing
			M00198 Putative sn-glycerol-phosphate transport system	[PATH:map02010] [BR:ko02000]	3	1 block missing
			M00200 Putative sorbitol/mannitol transport system	[PATH:map02010] [BR:ko02000]	1	1 block missing
			M00669 gamma-Hexachlorocyclohexane transport system	[BR:ko02000]	12	1 block missing
			M00210 Phospholipid transport system	[PATH:map02010] [BR:ko02000]	13	complete
			M00670 Mce transport system	[BR:ko02000]	12	1 block missing
			M00491 arabinogalactan oligomer/maltooligosaccharide transport system	[PATH:map02010] [BR:ko02000]	1	1 block missing
			M00207 Putative multiple sugar transport system	[BR:ko02000]	28	complete
			M00221 Putative simple sugar transport system	[BR:ko02000]	11	1 block missing
		Phosphate and amino acid transport system
			M00222 Phosphate transport system	[PATH:map02010] [BR:ko02000]	21	1 block missing
			M00223 Phosphonate transport system	[PATH:map02010] [BR:ko02000]	2	1 block missing
			M00229 Arginine transport system	[PATH:map02010] [BR:ko02000]	10	1 block missing
			M00230 Glutamate/aspartate transport system	[PATH:map02010] [BR:ko02000]	1	1 block missing
			M00232 General L-amino acid transport system	[PATH:map02010] [BR:ko02000]	8	complete
			M00233 Glutamate transport system	[PATH:map02010] [BR:ko02000]	1	1 block missing
			M00234 Cystine transport system	[PATH:map02010] [BR:ko02000]	2	1 block missing
			M00237 Branched-chain amino acid transport system	[PATH:map02010] [BR:ko02000]	42	complete
			M00323 Urea transport system	[PATH:map02010] [BR:ko02000]	3	1 block missing
			M00238 D-Methionine transport system	[PATH:map02010] [BR:ko02000]	1	1 block missing
			M00586 Putative amino-acid transport system	[PATH:map02010] [BR:ko02000]	1	1 block missing
			M00236 Putative polar amino acid transport system	[BR:ko02000]	8	1 block missing
		Peptide and nickel transport system
			M00439 Oligopeptide transport system	[PATH:map02010] [BR:ko02000]	5	1 block missing
			M00324 Dipeptide transport system	[PATH:map02010] [BR:ko02000]	2	1 block missing
			M00239 Peptides/nickel transport system	[PATH:map02010] [BR:ko02000]	49	complete
			M00349 Microcin C transport system	[PATH:map02010] [BR:ko02000]	12	1 block missing
		Metallic cation, iron-siderophore and vitamin B12 transport system
			M00240 Iron complex transport system	[PATH:map02010] [BR:ko02000]	7	1 block missing
			M00242 Zinc transport system	[PATH:map02010] [BR:ko02000]	2	1 block missing
			M00319 Manganese/zinc/iron transport system	[PATH:map02010] [BR:ko02000]	2	1 block missing
			M00582 Energy-coupling factor transport system	[PATH:map02010] [BR:ko02000]	6	1 block missing
			M00244 Putative zinc/manganese transport system	[BR:ko02000]	2	1 block missing
		ABC-2 type and other transport systems
			M00250 Lipopolysaccharide transport system	[PATH:map02010] [BR:ko02000]	10	1 block missing
			M00320 Lipopolysaccharide export system	[PATH:map02010] [BR:ko02000]	5	complete
			M00255 Lipoprotein-releasing system	[PATH:map02010] [BR:ko02000]	9	1 block missing
			M00259 Heme transport system	[PATH:map02010] [BR:ko02000]	7	1 block missing
			M00256 Cell division transport system	[PATH:map02010] [BR:ko02000]	7	complete
			M00258 Putative ABC transport system	[BR:ko02000]	40	complete
			M00254 ABC-2 type transport system	[BR:ko02000]	37	complete
		Drug efflux transporter/pump
			M00720 Multidrug resistance	efflux pump VexEF-TolC	1	1 block missing
			M00821 Multidrug resistance	efflux pump TriABC-TolC	2	1 block missing
			M00822 Multidrug resistance	efflux pump MexMN-OprM	4	1 block missing
		Phosphotransferase system (PTS)
			M00265 PTS system	glucose-specific II component [PATH:map00010 map00520 map02060] [BR:ko02000]	6	1 block missing
			M00266 PTS system	maltose and glucose-specific II component [PATH:map00010 map00500 map00520 map02060] [BR:ko02000]	2	1 block missing
			M00269 PTS system	sucrose-specific II component [PATH:map00500 map02060] [BR:ko02000]	14	1 block missing
			M00271 PTS system	beta-glucosides-specific II component [PATH:map02060] [BR:ko02000]	6	complete
			M00270 PTS system	trehalose-specific II component [PATH:map00500 map02060] [BR:ko02000]	2	1 block missing
			M00268 PTS system	arbutin-like II component [PATH:map02060] [BR:ko02000]	2	1 block missing
			M00273 PTS system	fructose-specific II component [PATH:map00051 map02060] [BR:ko02000]	24	complete
			M00280 PTS system	glucitol/sorbitol-specific II component [PATH:map00051 map02060] [BR:ko02000]	2	1 block missing
			M00276 PTS system	mannose-specific II component [PATH:map00051 map02060] [BR:ko02000]	2	1 block missing
		Bacterial secretion system
			M00325 alpha-Hemolysin/cyclolysin transport system	[PATH:map02010 map03070] [BR:ko02044]	1	1 block missing
			M00326 RTX toxin transport system	[BR:ko02044]	1	1 block missing
			M00328 Hemophore/metalloprotease transport system	[BR:ko02044]	2	1 block missing
			M00571 AlgE-type Mannuronan C-5-Epimerase transport system	[BR:ko02044]	1	1 block missing
			M00339 RaxAB-RaxC type I secretion system	[PATH:map04626] [BR:ko02044]	1	1 block missing
			M00331 Type II general secretion system	[PATH:map03070] [BR:ko02044]	4	1 block missing
			M00333 Type IV secretion system	[PATH:map03070] [BR:ko02044]	10	1 block missing
			M00334 Type VI secretion system	[PATH:map03070] [BR:ko02044]	5	1 block missing
			M00335 Sec (secretion) system	[PATH:map03070] [BR:ko02044]	59	1 block missing
			M00336 Twin-arginine translocation (Tat) system	[PATH:map03070] [BR:ko02044]	23	1 block missing
Functional set
	Metabolism
		Aminoacyl tRNA
			M00360 Aminoacyl-tRNA biosynthesis		260	complete
			M00359 Aminoacyl-tRNA biosynthesis		257	complete
		Nucleotide sugar
			M00362 Nucleotide sugar biosynthesis		41	complete
			M00361 Nucleotide sugar biosynthesis		28	complete
	Environmental information processing
		Two-component regulatory system
			M00434 PhoR-PhoB (phosphate starvation response) two-component regulatory system	[PATH:map02020] [BR:ko02022]	3	complete
			M00443 SenX3-RegX3 (phosphate starvation response) two-component regulatory system	[PATH:map02020] [BR:ko02022]	1	1 block missing
			M00450 BaeS-BaeR (envelope stress response) two-component regulatory system	[PATH:map02020] [BR:ko02022]	1	1 block missing
			M00454 KdpD-KdpE (potassium transport) two-component regulatory system	[PATH:map02020] [BR:ko02022]	4	1 block missing
			M00461 MtrB-MtrA (osmotic stress response) two-component regulatory system	[PATH:map02020] [BR:ko02022]	2	1 block missing
			M00471 NarX-NarL (nitrate respiration) two-component regulatory system	[PATH:map02020] [BR:ko02022]	1	1 block missing
			M00474 RcsC-RcsD-RcsB (capsule synthesis) two-component regulatory system	[PATH:map02020] [BR:ko02022]	2	2 blocks missing
			M00478 DegS-DegU (multicellular behavior control) two-component regulatory system	[PATH:map02020] [BR:ko02022]	3	1 block missing
			M00497 GlnL-GlnG (nitrogen regulation) two-component regulatory system	[PATH:map02020] [BR:ko02022]	1	1 block missing
			M00498 NtrY-NtrX (nitrogen regulation) two-component regulatory system	[PATH:map02020] [BR:ko02022]	2	1 block missing
			M00501 PilS-PilR (type 4 fimbriae synthesis) two-component regulatory system	[PATH:map02020] [BR:ko02022]	2	1 block missing
			M00506 CheA-CheYBV (chemotaxis) two-component regulatory system	[PATH:map02020 map02030] [BR:ko02022 ko02030 ko02035]	12	1 block missing
			M00512 CckA-CtrA/CpdR (cell cycle control) two-component regulatory system	[PATH:map02020 map04112] [BR:ko02022]	9	1 block missing
			M00523 RegB-RegA (redox response) two-component regulatory system	[PATH:map02020] [BR:ko02022]	1	1 block missing
		Drug efflux transporter/pump
			M00645 Multidrug resistance	efflux pump SmeABC [PATH:map02020]	1	2 blocks missing
			M00646 Multidrug resistance	efflux pump AcrAD-TolC [PATH:map02020]	5	2 blocks missing
			M00647 Multidrug resistance	efflux pump AcrAB-TolC/SmeDEF	14	complete
			M00648 Multidrug resistance	efflux pump MdtABC [PATH:map02020]	6	2 blocks missing
			M00699 Multidrug resistance	efflux pump AmeABC	8	2 blocks missing
			M00701 Multidrug resistance	efflux pump EmrAB	19	1 block missing
			M00767 Multidrug resistance	efflux pump OqxAB	1	2 blocks missing
			M00768 Multidrug resistance	efflux pump GesABC	6	2 blocks missing
		Drug resistance
			M00628 beta-Lactam resistance	AmpC system [PATH:map01501]	11	1 block missing
			M00742 Aminoglycoside resistance	protease FtsH	22	1 block missing
			M00743 Aminoglycoside resistance	protease HtpX	12	2 blocks missing
			M00729 Fluoroquinolone resistance	gyrase-protecting protein Qnr	48	1 block missing
			M00728 Cationic antimicrobial peptide (CAMP) resistance	envelope protein folding and degrading factors DegP and DsbA [PATH:map01503]	4	2 blocks missing
