# Supplementary material for: Ultradeep Microbial Communities at 4.4 km within Crystalline Bedrock: Implications for Habitability in a Planetary Context
Source: Life (Basel). 2020 Jan 4;10(1):2. doi: 10.3390/life10010002 (PMC7175195; doi:10.3390/life10010002)
Supplement: Supplementary file 1 [file life-10-00002-s001.zip › SupplementaryTable2.xlsx]

## Sheet: Pyhäsalmi bacteria
#OTU	ID					Pyhäsalmi DNA a	Pyhäsalmi DNA b	Pyhäsalmi DNA c	Pyhäsalmi RNA a	Pyhäsalmi RNA b	Pyhäsalmi RNA c	Extraction ctrl	PCR ctrl
Bacteria(100)	Proteobacteria(100)	Gammaproteobacteria(100)	Pseudomonadales(100)	Moraxellaceae(100)	Alkanindiges(100)	852	2531	3316	1764	2541	1967	1	0
Bacteria(100)	Proteobacteria(100)	Alphaproteobacteria(100)	Sphingomonadales(100)	Sphingomonadaceae(100)	Sphingomonadaceae_unclassified(100)	94	210	360	300	479	358	0	2
Bacteria(100)	Proteobacteria(100)	Alphaproteobacteria(100)	Parvibaculales(100)	Parvibaculaceae(100)	Parvibaculum(100)	249	479	656	75	125	95	2	0
Bacteria(100)	Proteobacteria(100)	Gammaproteobacteria(100)	Xanthomonadales(100)	Rhodanobacteraceae(100)	Rhodanobacteraceae_unclassified(100)	38	64	121	117	225	176	0	2
Bacteria(100)	Proteobacteria(100)	Gammaproteobacteria(100)	Pseudomonadales(100)	Moraxellaceae(100)	Moraxellaceae_unclassified(100)	32	104	135	107	153	134	0	0
Bacteria(100)	Proteobacteria(100)	Gammaproteobacteria(100)	Gammaproteobacteria_unclassified(100)	Gammaproteobacteria_unclassified(100)	Gammaproteobacteria_unclassified(100)	20	107	144	77	126	101	2	9
Bacteria(100)	Proteobacteria(100)	Gammaproteobacteria(100)	Betaproteobacteriales(100)	Burkholderiaceae(100)	Ralstonia(100)	0	0	0	0	0	0	500	33
Bacteria(100)	Proteobacteria(100)	Gammaproteobacteria(100)	Xanthomonadales(100)	Rhodanobacteraceae(100)	Rhodanobacter(100)	64	108	154	38	58	28	3	1
Bacteria(100)	Proteobacteria(100)	Alphaproteobacteria(100)	Alphaproteobacteria_unclassified(100)	Alphaproteobacteria_unclassified(100)	Alphaproteobacteria_unclassified(100)	20	60	61	26	45	31	1	61
Bacteria(100)	Cyanobacteria(100)	Oxyphotobacteria(100)	Chloroplast(100)	Chloroplast_fa(100)	Chloroplast_ge(100)	11	6	6	2	2	2	0	261
Bacteria(100)	Proteobacteria(100)	Alphaproteobacteria(100)	Acetobacterales(100)	Acetobacteraceae(100)	Acetobacteraceae_unclassified(100)	23	49	73	15	48	27	0	6
Bacteria(100)	Cyanobacteria(100)	Oxyphotobacteria(100)	Pseudanabaenales(100)	Pseudanabaenaceae(100)	Pseudanabaena_PCC-7429(100)	0	0	0	0	0	0	0	200
Bacteria(100)	Proteobacteria(100)	Gammaproteobacteria(100)	Pseudomonadales(100)	Pseudomonadaceae(100)	Pseudomonas(100)	1	13	12	35	64	50	0	1
Bacteria(100)	Proteobacteria(100)	Gammaproteobacteria(100)	Oceanospirillales(100)	Marinomonadaceae(100)	Marinomonas(100)	0	0	0	31	60	33	0	0
Bacteria(100)	Proteobacteria(100)	Gammaproteobacteria(100)	Betaproteobacteriales(100)	Burkholderiaceae(100)	Burkholderiaceae_unclassified(100)	13	23	29	14	23	10	3	8
Bacteria(100)	Proteobacteria(100)	Proteobacteria_unclassified(100)	Proteobacteria_unclassified(100)	Proteobacteria_unclassified(100)	Proteobacteria_unclassified(100)	4	24	27	20	30	16	1	1
Bacteria(100)	Proteobacteria(100)	Alphaproteobacteria(100)	Rhizobiales(100)	Rhizobiaceae(100)	Rhizobiaceae_unclassified(100)	4	28	21	16	34	14	0	0
Bacteria(100)	Cyanobacteria(100)	Oxyphotobacteria(100)	Synechococcales(100)	Cyanobiaceae(100)	Cyanobium_PCC-6307(100)	0	0	0	1	0	0	0	112
Bacteria(100)	Proteobacteria(100)	Alphaproteobacteria(100)	Acetobacterales(100)	Acetobacteraceae(100)	Acidisoma(100)	2	3	10	15	28	29	0	0
Bacteria(100)	Verrucomicrobia(100)	Verrucomicrobiae(100)	Verrucomicrobiales(100)	Verrucomicrobiaceae(100)	Prosthecobacter(100)	19	23	30	0	0	0	0	11
Bacteria(100)	Proteobacteria(100)	Gammaproteobacteria(100)	Legionellales(100)	Legionellaceae(100)	Legionella(100)	13	15	36	6	6	2	0	0
Bacteria(100)	Proteobacteria(100)	Gammaproteobacteria(100)	Betaproteobacteriales(100)	Burkholderiaceae(100)	Aquabacterium(100)	7	9	23	1	7	2	5	1
Bacteria(100)	Cyanobacteria(100)	Oxyphotobacteria(100)	Nostocales(100)	Microcystaceae(100)	Snowella_0TU37S04(100)	0	0	1	0	0	0	0	43
Bacteria(100)	Actinobacteria(100)	Actinobacteria(100)	Frankiales(100)	Sporichthyaceae(100)	hgcI_clade(100)	0	0	0	0	0	0	0	42
Bacteria(100)	Proteobacteria(100)	Gammaproteobacteria(100)	Pseudomonadales(100)	Pseudomonadaceae(100)	Pseudomonadaceae_unclassified(100)	0	1	0	12	14	14	0	0
Bacteria(100)	Bacteria_unclassified(100)	Bacteria_unclassified(100)	Bacteria_unclassified(100)	Bacteria_unclassified(100)	Bacteria_unclassified(100)	2	7	6	5	8	5	0	7
Bacteria(100)	Proteobacteria(100)	Alphaproteobacteria(100)	Paracaedibacterales(100)	Paracaedibacteraceae(100)	uncultured(100)	11	9	11	3	4	1	0	1
Bacteria(100)	Proteobacteria(100)	Gammaproteobacteria(100)	Pseudomonadales(100)	Pseudomonadales_unclassified(100)	Pseudomonadales_unclassified(100)	2	4	6	6	13	7	0	0
Bacteria(100)	Proteobacteria(100)	Gammaproteobacteria(100)	Enterobacteriales(100)	Enterobacteriaceae(100)	Escherichia-Shigella(100)	0	0	0	0	0	0	0	32
Bacteria(100)	Proteobacteria(100)	Gammaproteobacteria(100)	Betaproteobacteriales(100)	Burkholderiaceae(100)	Polaromonas(100)	1	1	3	7	7	7	0	0
Bacteria(100)	Actinobacteria(100)	Acidimicrobiia(100)	Microtrichales(100)	Ilumatobacteraceae(100)	CL500-29_marine_group(100)	1	0	0	0	0	0	0	23
Bacteria(100)	Proteobacteria(100)	Gammaproteobacteria(100)	Methylococcales(100)	Methylomonaceae(100)	Methylobacter(100)	0	0	0	0	0	0	0	24
Bacteria(100)	Proteobacteria(100)	Alphaproteobacteria(100)	Sphingomonadales(100)	Sphingomonadaceae(100)	Sphingomonas(100)	1	1	2	3	9	8	0	0
Bacteria(100)	Cyanobacteria(100)	Oxyphotobacteria(100)	Nostocales(100)	Nostocaceae(100)	Nostocaceae_unclassified(100)	0	0	0	0	0	0	0	19
Bacteria(100)	Proteobacteria(100)	Alphaproteobacteria(100)	Thalassobaculales(100)	Thalassobaculaceae(100)	Thalassobaculum(100)	0	0	0	0	0	0	0	17
Bacteria(100)	Proteobacteria(100)	Alphaproteobacteria(100)	Kordiimonadales(100)	uncultured(100)	uncultured_ge(100)	1	0	0	0	0	0	0	15
Bacteria(100)	Cyanobacteria(100)	Oxyphotobacteria(100)	Oxyphotobacteria_unclassified(100)	Oxyphotobacteria_unclassified(100)	Oxyphotobacteria_unclassified(100)	1	0	0	0	0	0	0	15
Bacteria(100)	Proteobacteria(100)	Alphaproteobacteria(100)	SAR11_clade(100)	Clade_I(100)	Clade_Ia(100)	0	0	0	0	0	0	0	16
Bacteria(100)	Proteobacteria(100)	Alphaproteobacteria(100)	Rhodobacterales(100)	Rhodobacteraceae(100)	Pseudorhodobacter(100)	0	0	0	0	0	0	0	15
Bacteria(100)	Proteobacteria(100)	Gammaproteobacteria(100)	Xanthomonadales(100)	Rhodanobacteraceae(100)	Dyella(100)	0	2	7	1	3	0	1	1
Bacteria(100)	Proteobacteria(100)	Alphaproteobacteria(100)	Rhodobacterales(100)	Rhodobacteraceae(100)	Rhodobacteraceae_unclassified(100)	1	1	3	0	0	1	1	6
Bacteria(100)	Proteobacteria(100)	Gammaproteobacteria(100)	Betaproteobacteriales(100)	Betaproteobacteriales_unclassified(100)	Betaproteobacteriales_unclassified(100)	1	3	2	0	2	2	1	1
Bacteria(100)	Proteobacteria(100)	Alphaproteobacteria(100)	Caulobacterales(100)	Caulobacteraceae(100)	Caulobacter(100)	0	4	5	1	1	0	0	0
Bacteria(100)	Bacteroidetes(100)	Bacteroidia(100)	Bacteroidia_unclassified(100)	Bacteroidia_unclassified(100)	Bacteroidia_unclassified(100)	0	1	0	0	1	0	0	9
Bacteria(100)	Proteobacteria(100)	Alphaproteobacteria(100)	Rhizobiales(100)	Xanthobacteraceae(100)	Xanthobacteraceae_unclassified(100)	0	3	6	1	1	0	0	0
Bacteria(100)	Proteobacteria(100)	Alphaproteobacteria(100)	SAR11_clade(100)	Clade_III(100)	Clade_III_ge(100)	0	0	0	0	0	0	0	11
Bacteria(100)	Planctomycetes(100)	Planctomycetacia(100)	Gemmatales(100)	Gemmataceae(100)	uncultured(100)	0	0	0	0	0	0	0	11
Bacteria(100)	Chloroflexi(100)	Anaerolineae(100)	Anaerolineales(100)	Anaerolineaceae(100)	uncultured(100)	2	0	0	0	7	1	0	0
Bacteria(100)	Proteobacteria(100)	Alphaproteobacteria(100)	Rhizobiales(100)	Rhizobiales_unclassified(100)	Rhizobiales_unclassified(100)	0	2	1	1	3	1	0	2
Bacteria(100)	Bacteroidetes(100)	Bacteroidia(100)	Flavobacteriales(100)	NS9_marine_group(100)	NS9_marine_group_ge(100)	0	0	0	0	0	0	0	10
Bacteria(100)	Cyanobacteria(100)	Oxyphotobacteria(100)	Synechococcales(100)	Cyanobiaceae(100)	Cyanobiaceae_unclassified(100)	0	0	0	0	0	0	0	10
Bacteria(100)	Proteobacteria(100)	Gammaproteobacteria(100)	Betaproteobacteriales(100)	Rhodocyclaceae(100)	Sulfuritalea(100)	0	0	8	0	0	0	1	0
Bacteria(100)	Proteobacteria(100)	Gammaproteobacteria(100)	Betaproteobacteriales(100)	Burkholderiaceae(100)	MWH-UniP1_aquatic_group(100)	0	0	0	0	0	0	0	9
Bacteria(100)	Bacteroidetes(100)	Bacteroidia(100)	Flavobacteriales(100)	Flavobacteriaceae(100)	Flavobacteriaceae_unclassified(100)	0	1	1	2	0	0	0	5
Bacteria(100)	Proteobacteria(100)	Alphaproteobacteria(100)	Rhizobiales(100)	Xanthobacteraceae(100)	Pseudolabrys(100)	2	1	5	0	0	0	0	0
Bacteria(100)	Cyanobacteria(100)	Oxyphotobacteria(100)	Nostocales(100)	Microcystaceae(100)	Synechocystis_PCC-6803(100)	0	0	0	0	0	0	0	8
Bacteria(100)	Proteobacteria(100)	Alphaproteobacteria(100)	Sneathiellales(100)	Sneathiellaceae(100)	Ferrovibrio(100)	0	1	3	2	0	2	0	0
Bacteria(100)	Proteobacteria(100)	Gammaproteobacteria(100)	Betaproteobacteriales(100)	Burkholderiaceae(100)	Janthinobacterium(100)	3	1	4	0	0	0	0	0
Bacteria(100)	Bacteroidetes(100)	Bacteroidia(100)	Flavobacteriales(100)	Cryomorphaceae(100)	uncultured(100)	0	0	0	0	0	0	0	8
Bacteria(100)	Planctomycetes(100)	Phycisphaerae(100)	Phycisphaerales(100)	Phycisphaeraceae(100)	CL500-3(100)	0	0	0	0	0	0	0	8
Bacteria(100)	Verrucomicrobia(100)	Verrucomicrobiae(100)	Methylacidiphilales(100)	Methylacidiphilaceae(100)	uncultured(100)	0	0	0	0	0	0	0	7
Bacteria(100)	Proteobacteria(100)	Alphaproteobacteria(100)	Reyranellales(100)	Reyranellaceae(100)	Reyranella(100)	0	0	0	0	0	0	0	7
Bacteria(100)	Proteobacteria(100)	Gammaproteobacteria(100)	Betaproteobacteriales(100)	Burkholderiaceae(100)	RS62_marine_group(100)	0	0	0	0	0	0	0	7
Bacteria(100)	Proteobacteria(100)	Alphaproteobacteria(100)	Rhizobiales(100)	Beijerinckiaceae(100)	Methylobacterium(100)	0	0	0	0	3	2	2	0
Bacteria(100)	Proteobacteria(100)	Gammaproteobacteria(100)	Betaproteobacteriales(100)	Burkholderiaceae(100)	Pelomonas(100)	0	0	0	0	0	0	6	1
Bacteria(100)	Bacteroidetes(100)	Bacteroidia(100)	Flavobacteriales(100)	Crocinitomicaceae(100)	Fluviicola(100)	0	0	0	0	0	0	0	7
Bacteria(100)	Proteobacteria(100)	Gammaproteobacteria(100)	OM182_clade(100)	OM182_clade_fa(100)	OM182_clade_ge(100)	0	0	0	0	0	0	0	7
Bacteria(100)	Proteobacteria(100)	Alphaproteobacteria(100)	Sphingomonadales(100)	Sphingomonadaceae(100)	Polymorphobacter(100)	0	1	3	1	1	1	0	0
Bacteria(100)	Proteobacteria(100)	Alphaproteobacteria(100)	Sphingomonadales(100)	Sphingomonadaceae(100)	Rhizorhapis(100)	0	3	3	0	0	0	0	0
Bacteria(100)	Dependentiae(100)	Babeliae(100)	Babeliales(100)	UBA12409(100)	UBA12409_ge(100)	0	0	0	0	0	0	0	6
Bacteria(100)	Verrucomicrobia(100)	Verrucomicrobiae(100)	Pedosphaerales(100)	Pedosphaeraceae(100)	Pedosphaeraceae_ge(100)	0	0	0	0	0	0	0	6
Bacteria(100)	Planctomycetes(100)	Planctomycetacia(100)	Pirellulales(100)	Pirellulaceae(100)	uncultured(100)	0	0	0	0	0	0	0	6
Bacteria(100)	Proteobacteria(100)	Alphaproteobacteria(100)	Azospirillales(100)	Azospirillaceae(100)	Azospirillum(100)	1	2	2	1	0	0	0	0
Bacteria(100)	Actinobacteria(100)	Acidimicrobiia(100)	Actinomarinales(100)	uncultured(100)	uncultured_ge(100)	0	2	1	1	2	0	0	0
Bacteria(100)	Proteobacteria(100)	Gammaproteobacteria(100)	Betaproteobacteriales(100)	Rhodocyclaceae(100)	Rhodocyclaceae_unclassified(100)	0	0	2	1	2	1	0	0
Bacteria(100)	Proteobacteria(100)	Alphaproteobacteria(100)	SAR11_clade(100)	SAR11_clade_unclassified(100)	SAR11_clade_unclassified(100)	0	0	0	0	0	0	0	5
Bacteria(100)	Proteobacteria(100)	Alphaproteobacteria(100)	Caulobacterales(100)	Caulobacteraceae(100)	Caulobacteraceae_unclassified(100)	0	3	2	0	0	0	0	0
Bacteria(100)	Bacteroidetes(100)	Bacteroidia(100)	Sphingobacteriales(100)	Lentimicrobiaceae(100)	Lentimicrobiaceae_ge(100)	0	3	0	1	1	0	0	0
Bacteria(100)	Actinobacteria(100)	Actinobacteria(100)	Frankiales(100)	Sporichthyaceae(100)	Sporichthyaceae_unclassified(100)	0	1	0	0	0	0	0	4
Bacteria(100)	Proteobacteria(100)	Alphaproteobacteria(100)	Puniceispirillales(100)	uncultured(100)	uncultured_ge(100)	0	0	0	0	0	0	0	5
Bacteria(100)	Proteobacteria(100)	Alphaproteobacteria(100)	Acetobacterales(100)	Acetobacteraceae(100)	Rhodovastum(100)	0	0	0	0	1	0	0	4
Bacteria(100)	Proteobacteria(100)	Deltaproteobacteria(100)	Deltaproteobacteria_unclassified(100)	Deltaproteobacteria_unclassified(100)	Deltaproteobacteria_unclassified(100)	0	1	1	2	0	0	0	1
Bacteria(100)	Proteobacteria(100)	Gammaproteobacteria(100)	SAR86_clade(100)	SAR86_clade_fa(100)	SAR86_clade_ge(100)	0	0	0	0	0	0	0	5
Bacteria(100)	Proteobacteria(100)	Gammaproteobacteria(100)	PLTA13(100)	PLTA13_fa(100)	PLTA13_ge(100)	0	3	1	0	0	0	1	0
Bacteria(100)	Proteobacteria(100)	Gammaproteobacteria(100)	Gammaproteobacteria_Incertae_Sedis(100)	Unknown_Family(100)	uncultured(100)	1	0	0	1	1	0	1	1
Bacteria(100)	Actinobacteria(100)	Actinobacteria(100)	Micrococcales(100)	Micrococcaceae(100)	Micrococcus(100)	0	0	0	0	0	0	0	4
Bacteria(100)	Bacteroidetes(100)	Bacteroidia(100)	Bacteroidales(100)	Bacteroidetes_vadinHA17(100)	Bacteroidetes_vadinHA17_ge(100)	1	1	0	0	2	0	0	0
Bacteria(100)	Bacteroidetes(100)	Bacteroidia(100)	Flavobacteriales(100)	Flavobacteriaceae(100)	Flavobacterium(100)	0	0	1	1	2	0	0	0
Bacteria(100)	Proteobacteria(100)	Gammaproteobacteria(100)	Cellvibrionales(100)	Halieaceae(100)	Halioglobus(100)	0	0	0	0	0	0	0	4
Bacteria(100)	Proteobacteria(100)	Gammaproteobacteria(100)	Betaproteobacteriales(100)	Gallionellaceae(100)	Gallionellaceae_unclassified(100)	1	0	1	1	1	0	0	0
Bacteria(100)	Proteobacteria(100)	Gammaproteobacteria(100)	Betaproteobacteriales(100)	Nitrosomonadaceae(100)	IS-44(100)	0	0	0	0	0	0	0	4
Bacteria(100)	Proteobacteria(100)	Deltaproteobacteria(100)	Desulfarculales(100)	Desulfarculaceae(100)	Desulfatiglans(100)	0	0	4	0	0	0	0	0
Bacteria(100)	Bacteroidetes(100)	Bacteroidia(100)	Cytophagales(100)	Spirosomaceae(100)	Dyadobacter(100)	0	0	0	0	0	0	0	4
Bacteria(100)	Proteobacteria(100)	Gammaproteobacteria(100)	Betaproteobacteriales(100)	Burkholderiaceae(100)	Burkholderia-Caballeronia-Paraburkholderia(100)	0	0	0	0	0	0	4	0
Bacteria(100)	Margulisbacteria(100)	Margulisbacteria_cl(100)	Margulisbacteria_or(100)	Margulisbacteria_fa(100)	Margulisbacteria_ge(100)	0	0	0	0	0	0	0	4
Bacteria(100)	Proteobacteria(100)	Alphaproteobacteria(100)	Rickettsiales(100)	Rickettsiaceae(100)	Candidatus_Megaira(100)	0	0	0	0	0	0	0	3
Bacteria(100)	Proteobacteria(100)	Alphaproteobacteria(100)	SAR11_clade(100)	Clade_I(100)	Clade_I_unclassified(100)	0	0	0	0	0	0	0	3
Bacteria(100)	Bacteroidetes(100)	Bacteroidia(100)	Flavobacteriales(100)	Weeksellaceae(100)	Weeksellaceae_unclassified(100)	0	0	0	0	0	0	2	1
Bacteria(100)	Proteobacteria(100)	Gammaproteobacteria(100)	B2M28(100)	B2M28_fa(100)	B2M28_ge(100)	0	0	1	0	2	0	0	0
Bacteria(100)	Bacteroidetes(100)	Bacteroidia(100)	Bacteroidales(100)	Bacteroidales_unclassified(100)	Bacteroidales_unclassified(100)	1	0	1	0	0	0	0	1
Bacteria(100)	Acidobacteria(100)	Acidobacteriia(100)	Solibacterales(100)	Solibacteraceae_(Subgroup_3)(100)	PAUC26f(100)	0	0	0	0	0	0	0	3
Bacteria(100)	Cyanobacteria(100)	Oxyphotobacteria(100)	Pseudanabaenales(100)	Pseudanabaenaceae(100)	Pseudanabaenaceae_unclassified(100)	0	0	0	0	0	0	0	3
Bacteria(100)	Bacteroidetes(100)	Bacteroidia(100)	Chitinophagales(100)	Saprospiraceae(100)	Candidatus_Aquirestis(100)	0	0	0	0	0	0	0	3
Bacteria(100)	Bacteroidetes(100)	Rhodothermia(100)	Rhodothermales(100)	Rhodothermaceae(100)	Rhodothermaceae_unclassified(100)	0	0	1	0	0	1	0	1
Bacteria(100)	Bacteroidetes(100)	Bacteroidia(100)	Bacteroidales(100)	Prolixibacteraceae(100)	Prolixibacteraceae_unclassified(100)	0	0	0	1	0	2	0	0
Bacteria(100)	Chloroflexi(100)	Anaerolineae(100)	Anaerolineales(100)	Anaerolineaceae(100)	Anaerolineaceae_unclassified(100)	0	0	0	1	2	0	0	0
Bacteria(100)	Proteobacteria(100)	Alphaproteobacteria(100)	Rhodospirillales(100)	Rhodospirillaceae(100)	Rhodospirillaceae_unclassified(100)	2	0	0	1	0	0	0	0
Bacteria(100)	Proteobacteria(100)	Gammaproteobacteria(100)	Betaproteobacteriales(100)	TRA3-20(100)	TRA3-20_ge(100)	0	0	0	0	2	1	0	0
Bacteria(100)	PAUC34f(100)	PAUC34f_cl(100)	PAUC34f_or(100)	PAUC34f_fa(100)	PAUC34f_ge(100)	0	0	0	0	0	0	0	3
Bacteria(100)	Proteobacteria(100)	Gammaproteobacteria(100)	Betaproteobacteriales(100)	Methylophilaceae(100)	OM43_clade(100)	0	0	0	0	0	0	0	3
Bacteria(100)	Planctomycetes(100)	Planctomycetacia(100)	Planctomycetales(100)	Gimesiaceae(100)	uncultured(100)	0	0	0	0	0	0	0	3
Bacteria(100)	Proteobacteria(100)	Deltaproteobacteria(100)	PB19(100)	PB19_fa(100)	PB19_ge(100)	0	3	0	0	0	0	0	0
Bacteria(100)	Verrucomicrobia(100)	Verrucomicrobiae(100)	Verrucomicrobiales(100)	Verrucomicrobiaceae(100)	Verrucomicrobiaceae_unclassified(100)	0	2	1	0	0	0	0	0
Bacteria(100)	Proteobacteria(100)	Alphaproteobacteria(100)	Rickettsiales(100)	Mitochondria(100)	Mitochondria_ge(100)	0	0	0	0	0	0	3	0
Bacteria(100)	Bacteroidetes(100)	Bacteroidia(100)	Cytophagales(100)	Cyclobacteriaceae(100)	Algoriphagus(100)	0	0	0	0	0	0	0	3
Bacteria(100)	Bacteroidetes(100)	Bacteroidia(100)	Chitinophagales(100)	Chitinophagaceae(100)	Taibaiella(100)	1	1	1	0	0	0	0	0
Bacteria(100)	Nitrospinae(100)	Nitrospinia(100)	Nitrospinales(100)	Nitrospinaceae(100)	Nitrospina(100)	0	0	0	0	0	0	0	3
Bacteria(100)	Proteobacteria(100)	Deltaproteobacteria(100)	Oligoflexales(100)	Oligoflexaceae(100)	Oligoflexus(100)	0	0	0	0	0	0	0	3
Bacteria(100)	Bacteroidetes(100)	Bacteroidia(100)	Bacteroidales(100)	Bacteroidetes_BD2-2(100)	Bacteroidetes_BD2-2_ge(100)	1	0	1	1	0	0	0	0
Bacteria(100)	Proteobacteria(100)	Deltaproteobacteria(100)	Desulfobacterales(100)	Desulfobulbaceae(100)	uncultured(100)	0	0	2	0	0	0	1	0
Bacteria(100)	Bacteroidetes(100)	Bacteroidia(100)	Sphingobacteriales(100)	Sphingobacteriaceae(100)	Mucilaginibacter(100)	0	0	3	0	0	0	0	0
Bacteria(100)	Proteobacteria(100)	Deltaproteobacteria(100)	SAR324_clade(Marine_group_B)(100)	SAR324_clade(Marine_group_B)_fa(100)	SAR324_clade(Marine_group_B)_ge(100)	0	0	0	0	0	0	0	3
Bacteria(100)	Gemmatimonadetes(100)	Gemmatimonadetes(100)	Gemmatimonadales(100)	Gemmatimonadaceae(100)	uncultured(100)	0	0	0	0	0	3	0	0
Bacteria(100)	Latescibacteria(100)	Latescibacteria_cl(100)	Latescibacteria_or(100)	Latescibacteria_fa(100)	Latescibacteria_ge(100)	1	0	0	1	0	1	0	0
Bacteria(100)	Proteobacteria(100)	Alphaproteobacteria(100)	Rhodobacterales(100)	Rhodobacteraceae(100)	Paracoccus(100)	0	0	0	0	0	0	3	0
Bacteria(100)	Proteobacteria(100)	Gammaproteobacteria(100)	Enterobacteriales(100)	Enterobacteriaceae(100)	Enterobacteriaceae_unclassified(100)	0	0	0	1	0	0	0	2
Bacteria(100)	Proteobacteria(100)	Gammaproteobacteria(100)	Alteromonadales(100)	Shewanellaceae(100)	Shewanella(100)	0	0	0	2	0	1	0	0
Bacteria(100)	Proteobacteria(100)	Alphaproteobacteria(100)	Holosporales(100)	Holosporaceae(100)	uncultured(100)	0	0	0	0	0	0	0	3
Bacteria(100)	Bacteroidetes(100)	Bacteroidia(100)	Chitinophagales(100)	Chitinophagaceae(100)	Sediminibacterium(100)	0	0	0	0	0	0	0	3
Bacteria(100)	Proteobacteria(100)	Gammaproteobacteria(100)	Methylococcales(100)	Methylomonaceae(100)	Methylomonas(100)	0	0	0	0	0	0	0	2
Bacteria(100)	Proteobacteria(100)	Alphaproteobacteria(100)	Rhodospirillales(100)	AEGEAN-169_marine_group(100)	AEGEAN-169_marine_group_ge(100)	0	0	0	0	0	0	0	2
Bacteria(100)	Proteobacteria(100)	Deltaproteobacteria(100)	Myxococcales(100)	Blfdi19(100)	Blfdi19_ge(100)	0	0	0	0	0	0	0	2
Bacteria(100)	Firmicutes(100)	Bacilli(100)	Bacillales(100)	Staphylococcaceae(100)	Staphylococcus(100)	0	0	0	0	0	0	2	0
Bacteria(100)	Proteobacteria(100)	Alphaproteobacteria(100)	Sneathiellales(100)	Sneathiellaceae(100)	Sneathiella(100)	1	0	1	0	0	0	0	0
Bacteria(100)	Bacteroidetes(100)	Bacteroidia(100)	Flavobacteriales(100)	Flavobacteriales_unclassified(100)	Flavobacteriales_unclassified(100)	0	0	0	0	0	0	0	2
Bacteria(100)	Nitrospinae(100)	Nitrospinia(100)	Nitrospinales(100)	Nitrospinaceae(100)	Nitrospinaceae_unclassified(100)	0	0	0	0	0	0	0	2
Bacteria(100)	Proteobacteria(100)	Gammaproteobacteria(100)	Betaproteobacteriales(100)	Nitrosomonadaceae(100)	GOUTA6(100)	0	0	1	1	0	0	0	0
Bacteria(100)	Elusimicrobia(100)	Elusimicrobia(100)	Lineage_IV(100)	Lineage_IV_fa(100)	Lineage_IV_ge(100)	0	0	2	0	0	0	0	0
Bacteria(100)	Proteobacteria(100)	Gammaproteobacteria(100)	Oceanospirillales(100)	Pseudohongiellaceae(100)	Pseudohongiella(100)	0	0	0	0	0	0	0	2
Bacteria(100)	Proteobacteria(100)	Deltaproteobacteria(100)	Desulfuromonadales(100)	Desulfuromonadaceae(100)	Pelobacter(100)	0	0	1	0	1	0	0	0
Bacteria(100)	Proteobacteria(100)	Deltaproteobacteria(100)	Myxococcales(100)	Sandaracinaceae(100)	uncultured(100)	0	0	1	0	1	0	0	0
Bacteria(100)	Planctomycetes(100)	Planctomycetacia(100)	Pirellulales(100)	Pirellulaceae(100)	Pirellulaceae_unclassified(100)	0	1	0	0	0	0	0	1
Bacteria(100)	Acetothermia(100)	Acetothermiia(100)	Acetothermiia_or(100)	Acetothermiia_fa(100)	Acetothermiia_ge(100)	1	0	0	0	0	1	0	0
Bacteria(100)	Actinobacteria(100)	Acidimicrobiia(100)	Acidimicrobiia_unclassified(100)	Acidimicrobiia_unclassified(100)	Acidimicrobiia_unclassified(100)	1	0	0	0	0	0	0	1
Bacteria(100)	Proteobacteria(100)	Alphaproteobacteria(100)	Sneathiellales(100)	Sneathiellaceae(100)	Marinibaculum(100)	0	0	0	0	0	0	0	2
Bacteria(100)	Proteobacteria(100)	Deltaproteobacteria(100)	Desulfuromonadales(100)	Desulfuromonadales_unclassified(100)	Desulfuromonadales_unclassified(100)	0	0	1	0	1	0	0	0
unknown(100)	unknown_unclassified(100)	unknown_unclassified(100)	unknown_unclassified(100)	unknown_unclassified(100)	unknown_unclassified(100)	0	1	0	0	0	1	0	0
Bacteria(100)	Proteobacteria(100)	Gammaproteobacteria(100)	Betaproteobacteriales(100)	Hydrogenophilaceae(100)	Thiobacillus(100)	0	0	0	0	2	0	0	0
Bacteria(100)	Proteobacteria(100)	Deltaproteobacteria(100)	MBNT15(100)	MBNT15_fa(100)	MBNT15_ge(100)	0	0	0	1	0	1	0	0
Bacteria(100)	Verrucomicrobia(100)	Verrucomicrobiae(100)	uncultured(100)	uncultured_fa(100)	uncultured_ge(100)	0	0	0	0	0	0	0	2
Bacteria(100)	Proteobacteria(100)	Alphaproteobacteria(100)	Puniceispirillales(100)	Puniceispirillales_unclassified(100)	Puniceispirillales_unclassified(100)	0	0	0	0	0	0	0	2
Bacteria(100)	Proteobacteria(100)	Gammaproteobacteria(100)	Betaproteobacteriales(100)	Burkholderiaceae(100)	Duganella(100)	0	0	0	2	0	0	0	0
Bacteria(100)	Nitrospirae(100)	Thermodesulfovibrionia(100)	uncultured(100)	uncultured_fa(100)	uncultured_ge(100)	0	0	1	0	0	1	0	0
Bacteria(100)	Bacteroidetes(100)	Rhodothermia(100)	Balneolales(100)	Balneolaceae(100)	CK06-06-Mud-MAS4B-21(100)	0	0	0	0	0	0	0	2
Bacteria(100)	Cyanobacteria(100)	Oxyphotobacteria(100)	Synechococcales(100)	Prochlorotrichaceae(100)	Prochlorothrix_PCC-9006(100)	0	0	0	0	0	0	0	2
Bacteria(100)	Proteobacteria(100)	Gammaproteobacteria(100)	Steroidobacterales(100)	Steroidobacteraceae(100)	uncultured(100)	0	0	1	0	0	1	0	0
Bacteria(100)	Chloroflexi(100)	Anaerolineae(100)	Anaerolineales(100)	Anaerolineaceae(100)	GWD2-49-16(100)	1	0	1	0	0	0	0	0
Bacteria(100)	Acidobacteria(100)	Subgroup_17(100)	Subgroup_17_or(100)	Subgroup_17_fa(100)	Subgroup_17_ge(100)	0	0	1	0	1	0	0	0
Bacteria(100)	Proteobacteria(100)	Alphaproteobacteria(100)	Rhodospirillales(100)	Magnetospiraceae(100)	Magnetospira(100)	0	0	0	0	0	0	0	2
Bacteria(100)	Bacteroidetes(100)	Bacteroidia(100)	Flavobacteriales(100)	Flavobacteriaceae(100)	Subsaxibacter(100)	0	0	0	0	2	0	0	0
Bacteria(100)	Nitrospinae(100)	P9X2b3D02(100)	P9X2b3D02_or(100)	P9X2b3D02_fa(100)	P9X2b3D02_ge(100)	0	1	0	0	1	0	0	0
Bacteria(100)	Proteobacteria(100)	Alphaproteobacteria(100)	Rhizobiales(100)	Rhizobiales_Incertae_Sedis(100)	uncultured(100)	0	0	0	0	0	2	0	0
Bacteria(100)	Proteobacteria(100)	Gammaproteobacteria(100)	Oceanospirillales(100)	Oceanospirillales_unclassified(100)	Oceanospirillales_unclassified(100)	0	0	0	1	0	1	0	0
Bacteria(100)	Bacteroidetes(100)	Bacteroidia(100)	Flavobacteriales(100)	Flavobacteriaceae(100)	NS5_marine_group(100)	0	0	0	0	0	0	0	2
Bacteria(100)	Bacteroidetes(100)	Ignavibacteria(100)	Ignavibacteriales(100)	PHOS-HE36(100)	PHOS-HE36_ge(100)	0	1	0	0	0	1	0	0
Bacteria(100)	Proteobacteria(100)	Alphaproteobacteria(100)	Rhodospirillales(100)	Magnetospiraceae(100)	uncultured(100)	0	0	0	0	0	0	0	2
Bacteria(100)	Proteobacteria(100)	Deltaproteobacteria(100)	Desulfobacterales(100)	Desulfobacteraceae(100)	Sva0081_sediment_group(100)	0	0	0	0	2	0	0	0
Bacteria(100)	Proteobacteria(100)	Gammaproteobacteria(100)	Xanthomonadales(100)	Rhodanobacteraceae(100)	Fulvimonas(100)	0	1	1	0	0	0	0	0
Bacteria(100)	Epsilonbacteraeota(100)	Campylobacteria(100)	Campylobacterales(100)	Arcobacteraceae(100)	Arcobacter(100)	0	0	0	0	2	0	0	0
Bacteria(100)	Chlamydiae(100)	Chlamydiae(100)	Chlamydiales(100)	Chlamydiales_unclassified(100)	Chlamydiales_unclassified(100)	0	0	0	0	0	0	0	2
Bacteria(100)	Firmicutes(100)	Clostridia(100)	Clostridiales(100)	Ruminococcaceae(100)	Ruminococcaceae_unclassified(100)	0	1	0	0	0	0	1	0
Bacteria(100)	Proteobacteria(100)	Gammaproteobacteria(100)	Betaproteobacteriales(100)	Burkholderiaceae(100)	Curvibacter(100)	0	0	0	0	0	0	0	1
Bacteria(100)	Dependentiae(100)	Babeliae(100)	Babeliales(100)	Babeliales_unclassified(100)	Babeliales_unclassified(100)	0	0	1	0	0	0	0	0
Bacteria(100)	Acidobacteria(100)	Subgroup_6(100)	Subgroup_6_or(100)	Subgroup_6_fa(100)	Subgroup_6_ge(100)	0	0	0	0	0	0	0	1
Bacteria(100)	Actinobacteria(100)	Acidimicrobiia(100)	IMCC26256(100)	IMCC26256_fa(100)	IMCC26256_ge(100)	0	0	1	0	0	0	0	0
Bacteria(100)	Actinobacteria(100)	Actinobacteria(100)	Micrococcales(100)	Microbacteriaceae(100)	Candidatus_Aquiluna(100)	0	0	0	0	0	0	0	1
Bacteria(100)	Bacteroidetes(100)	Rhodothermia(100)	Balneolales(100)	Balneolaceae(100)	Balneola(100)	0	0	0	0	0	0	0	1
Bacteria(100)	Proteobacteria(100)	Gammaproteobacteria(100)	Betaproteobacteriales(100)	Burkholderiaceae(100)	Variovorax(100)	0	0	0	0	1	0	0	0
Bacteria(100)	Proteobacteria(100)	Alphaproteobacteria(100)	Rickettsiales(100)	Midichloriaceae(100)	MD3-55(100)	0	0	0	0	0	0	0	1
Bacteria(100)	Chloroflexi(100)	JG30-KF-CM66(100)	JG30-KF-CM66_or(100)	JG30-KF-CM66_fa(100)	JG30-KF-CM66_ge(100)	0	0	0	0	0	1	0	0
Bacteria(100)	Acidobacteria(100)	Acidobacteriia(100)	Solibacterales(100)	Solibacteraceae_(Subgroup_3)(100)	Solibacteraceae_(Subgroup_3)_unclassified(100)	0	0	0	1	0	0	0	0
Bacteria(100)	Proteobacteria(100)	Gammaproteobacteria(100)	CCM19a(100)	CCM19a_fa(100)	CCM19a_ge(100)	0	0	0	0	0	0	1	0
Bacteria(100)	Actinobacteria(100)	Actinobacteria(100)	Propionibacteriales(100)	Nocardioidaceae(100)	Nocardioides(100)	0	0	0	0	0	0	0	1
Bacteria(100)	Patescibacteria(100)	Parcubacteria(100)	Parcubacteria_unclassified(100)	Parcubacteria_unclassified(100)	Parcubacteria_unclassified(100)	0	0	0	0	0	0	0	1
Bacteria(100)	Bacteroidetes(100)	Bacteroidia(100)	Bacteroidales(100)	SB-5(100)	SB-5_ge(100)	0	0	1	0	0	0	0	0
Bacteria(100)	Bacteroidetes(100)	Bacteroidia(100)	Cytophagales(100)	Cyclobacteriaceae(100)	Reichenbachiella(100)	0	0	0	0	0	0	0	1
Bacteria(100)	Hydrogenedentes(100)	Hydrogenedentia(100)	Hydrogenedentiales(100)	Hydrogenedensaceae(100)	Hydrogenedensaceae_ge(100)	0	0	1	0	0	0	0	0
Bacteria(100)	Actinobacteria(100)	Actinobacteria(100)	Streptosporangiales(100)	Thermomonosporaceae(100)	Thermomonosporaceae_unclassified(100)	0	1	0	0	0	0	0	0
Bacteria(100)	Epsilonbacteraeota(100)	Campylobacteria(100)	Campylobacterales(100)	Thiovulaceae(100)	Sulfuricurvum(100)	0	0	1	0	0	0	0	0
Bacteria(100)	Proteobacteria(100)	Alphaproteobacteria(100)	SAR11_clade(100)	uncultured(100)	uncultured_ge(100)	0	0	0	0	0	0	0	1
Bacteria(100)	Actinobacteria(100)	Thermoleophilia(100)	Gaiellales(100)	Gaiellales_unclassified(100)	Gaiellales_unclassified(100)	0	0	1	0	0	0	0	0
Bacteria(100)	Acidobacteria(100)	Thermoanaerobaculia(100)	Thermoanaerobaculales(100)	Thermoanaerobaculaceae(100)	Subgroup_23(100)	0	0	0	1	0	0	0	0
Bacteria(100)	Proteobacteria(100)	Alphaproteobacteria(100)	Acetobacterales(100)	Acetobacterales_unclassified(100)	Acetobacterales_unclassified(100)	0	0	0	0	1	0	0	0
Bacteria(100)	Kiritimatiellaeota(100)	Kiritimatiellae(100)	WCHB1-41(100)	WCHB1-41_fa(100)	WCHB1-41_ge(100)	0	0	0	1	0	0	0	0
Bacteria(100)	Planctomycetes(100)	OM190(100)	OM190_or(100)	OM190_fa(100)	OM190_ge(100)	0	0	0	0	0	0	0	1
Bacteria(100)	Verrucomicrobia(100)	Verrucomicrobiae(100)	Pedosphaerales(100)	Pedosphaeraceae(100)	Pedosphaeraceae_unclassified(100)	0	0	0	0	0	0	0	1
Bacteria(100)	Verrucomicrobia(100)	Verrucomicrobiae(100)	Opitutales(100)	Puniceicoccaceae(100)	Cerasicoccus(100)	0	0	0	0	0	0	0	1
Bacteria(100)	Proteobacteria(100)	Gammaproteobacteria(100)	Francisellales(100)	Francisellaceae(100)	uncultured(100)	0	0	0	0	0	0	0	1
Bacteria(100)	Actinobacteria(100)	Actinobacteria(100)	Micrococcales(100)	Micrococcaceae(100)	Rothia(100)	0	0	0	0	0	0	0	1
Bacteria(100)	Proteobacteria(100)	Deltaproteobacteria(100)	Desulfobacterales(100)	Desulfobulbaceae(100)	Desulfobulbaceae_unclassified(100)	0	0	0	0	1	0	0	0
Bacteria(100)	Acidobacteria(100)	Acidobacteriia(100)	Acidobacteriales(100)	Acidobacteriaceae_(Subgroup_1)(100)	Acidobacteriaceae_(Subgroup_1)_unclassified(100)	0	0	0	0	0	1	0	0
Bacteria(100)	Bacteroidetes(100)	Bacteroidia(100)	Chitinophagales(100)	Chitinophagaceae(100)	uncultured(100)	0	1	0	0	0	0	0	0
Bacteria(100)	Lentisphaerae(100)	Oligosphaeria(100)	SS1-B-02-17(100)	SS1-B-02-17_fa(100)	SS1-B-02-17_ge(100)	0	0	0	0	0	0	0	1
Bacteria(100)	Chlamydiae(100)	Chlamydiae(100)	Chlamydiales(100)	Parachlamydiaceae(100)	Parachlamydia(100)	0	0	0	0	1	0	0	0
Bacteria(100)	Nitrospirae(100)	Nitrospira(100)	Nitrospirales(100)	Nitrospiraceae(100)	Nitrospira(100)	0	0	0	0	1	0	0	0
Bacteria(100)	Acidobacteria(100)	Acidobacteria_unclassified(100)	Acidobacteria_unclassified(100)	Acidobacteria_unclassified(100)	Acidobacteria_unclassified(100)	0	0	0	1	0	0	0	0
Bacteria(100)	Proteobacteria(100)	Gammaproteobacteria(100)	Betaproteobacteriales(100)	Nitrosomonadaceae(100)	Ellin6067(100)	0	0	0	0	1	0	0	0
Bacteria(100)	Verrucomicrobia(100)	Verrucomicrobiae(100)	Verrucomicrobiae_unclassified(100)	Verrucomicrobiae_unclassified(100)	Verrucomicrobiae_unclassified(100)	0	0	0	0	0	0	0	1
Bacteria(100)	Actinobacteria(100)	Actinobacteria_unclassified(100)	Actinobacteria_unclassified(100)	Actinobacteria_unclassified(100)	Actinobacteria_unclassified(100)	0	0	0	0	1	0	0	0
Bacteria(100)	Bacteroidetes(100)	Bacteroidetes_unclassified(100)	Bacteroidetes_unclassified(100)	Bacteroidetes_unclassified(100)	Bacteroidetes_unclassified(100)	0	0	0	0	0	1	0	0
Bacteria(100)	Proteobacteria(100)	Gammaproteobacteria(100)	Immundisolibacterales(100)	Immundisolibacteraceae(100)	Immundisolibacter(100)	0	0	0	0	1	0	0	0
Bacteria(100)	Firmicutes(100)	Clostridia(100)	Clostridiales(100)	Clostridiaceae_1(100)	Clostridium_sensu_stricto_13(100)	0	0	0	1	0	0	0	0
Bacteria(100)	Chloroflexi(100)	Anaerolineae(100)	Ardenticatenales(100)	uncultured(100)	uncultured_ge(100)	0	0	0	0	0	0	1	0
Bacteria(100)	Nitrospinae(100)	Nitrospinia(100)	Nitrospinales(100)	Nitrospinaceae(100)	LS-NOB(100)	0	0	0	0	0	0	0	1
Bacteria(100)	Proteobacteria(100)	Gammaproteobacteria(100)	Pseudomonadales(100)	Moraxellaceae(100)	Moraxellaceae_ge(100)	0	0	1	0	0	0	0	0
Bacteria(100)	Actinobacteria(100)	Acidimicrobiia(100)	Actinomarinales(100)	Actinomarinales_unclassified(100)	Actinomarinales_unclassified(100)	0	0	0	0	0	1	0	0
Bacteria(100)	Tenericutes(100)	Mollicutes(100)	Mollicutes_unclassified(100)	Mollicutes_unclassified(100)	Mollicutes_unclassified(100)	0	1	0	0	0	0	0	0
Bacteria(100)	Proteobacteria(100)	Alphaproteobacteria(100)	Sneathiellales(100)	Sneathiellaceae(100)	AT-s3-44(100)	0	0	0	0	0	0	0	1
Bacteria(100)	Proteobacteria(100)	Alphaproteobacteria(100)	Caulobacterales(100)	Hyphomonadaceae(100)	Hyphomonadaceae_unclassified(100)	0	0	1	0	0	0	0	0
Bacteria(100)	Proteobacteria(100)	Gammaproteobacteria(100)	Acidiferrobacterales(100)	Acidiferrobacteraceae(100)	Sulfurifustis(100)	0	0	0	1	0	0	0	0
Bacteria(100)	Proteobacteria(100)	Alphaproteobacteria(100)	Micavibrionales(100)	Micavibrionaceae(100)	uncultured(100)	0	0	0	0	0	0	0	1
Bacteria(100)	Bacteroidetes(100)	Bacteroidia(100)	Flavobacteriales(100)	Cryomorphaceae(100)	NS10_marine_group(100)	0	0	0	0	0	0	0	1
Bacteria(100)	Bacteroidetes(100)	Bacteroidia(100)	Chitinophagales(100)	uncultured(100)	uncultured_ge(100)	0	1	0	0	0	0	0	0
Bacteria(100)	Proteobacteria(100)	Alphaproteobacteria(100)	Rhizobiales(100)	Beijerinckiaceae(100)	Beijerinckiaceae_unclassified(100)	0	0	0	0	0	0	0	1
Bacteria(100)	Chloroflexi(100)	Chloroflexi_unclassified(100)	Chloroflexi_unclassified(100)	Chloroflexi_unclassified(100)	Chloroflexi_unclassified(100)	0	0	0	0	0	0	1	0
Bacteria(100)	Bacteroidetes(100)	Bacteroidia(100)	Sphingobacteriales(100)	Sphingobacteriaceae(100)	Sphingobacteriaceae_unclassified(100)	0	0	0	0	0	0	0	1
Bacteria(100)	Proteobacteria(100)	Alphaproteobacteria(100)	Rhodobacterales(100)	Rhodobacteraceae(100)	Roseibacterium(100)	0	0	0	0	0	0	0	1
Bacteria(100)	Bacteroidetes(100)	Bacteroidia(100)	Bacteroidales(100)	Tannerellaceae(100)	Macellibacteroides(100)	1	0	0	0	0	0	0	0
Bacteria(100)	Verrucomicrobia(100)	Verrucomicrobiae(100)	Verrucomicrobiales(100)	DEV007(100)	DEV007_ge(100)	0	0	0	0	0	0	0	1
Bacteria(100)	Proteobacteria(100)	Alphaproteobacteria(100)	Rhizobiales(100)	Methyloligellaceae(100)	uncultured(100)	0	0	1	0	0	0	0	0
Bacteria(100)	Verrucomicrobia(100)	Verrucomicrobiae(100)	Chthoniobacterales(100)	Terrimicrobiaceae(100)	Terrimicrobium(100)	0	0	0	0	0	0	0	1
Bacteria(100)	Bacteroidetes(100)	Bacteroidia(100)	Flavobacteriales(100)	Crocinitomicaceae(100)	Wandonia(100)	0	0	0	0	0	0	0	1
Bacteria(100)	Planctomycetes(100)	Planctomycetacia(100)	Planctomycetales(100)	Rubinisphaeraceae(100)	Fuerstia(100)	0	0	0	0	0	0	0	1
Bacteria(100)	Chloroflexi(100)	Anaerolineae(100)	Anaerolineae_unclassified(100)	Anaerolineae_unclassified(100)	Anaerolineae_unclassified(100)	0	0	0	0	0	0	1	0
Bacteria(100)	Dadabacteria(100)	Dadabacteriia(100)	Dadabacteriales(100)	Dadabacteriales_fa(100)	Dadabacteriales_ge(100)	0	0	1	0	0	0	0	0
Bacteria(100)	Actinobacteria(100)	Actinobacteria(100)	Actinobacteria_unclassified(100)	Actinobacteria_unclassified(100)	Actinobacteria_unclassified(100)	0	0	0	0	0	0	0	1
Bacteria(100)	Verrucomicrobia(100)	Verrucomicrobiae(100)	Opitutales(100)	Opitutaceae(100)	Diplosphaera(100)	0	0	0	0	0	0	0	1
Bacteria(100)	Bacteroidetes(100)	Bacteroidia(100)	Bacteroidales(100)	Prolixibacteraceae(100)	Prolixibacteraceae_ge(100)	0	0	0	0	1	0	0	0
Bacteria(100)	Actinobacteria(100)	Actinobacteria(100)	Micrococcales(100)	Micrococcales_unclassified(100)	Micrococcales_unclassified(100)	0	0	0	0	0	0	0	1
Bacteria(100)	Actinobacteria(100)	Actinobacteria(100)	Micrococcales(100)	Micrococcaceae(100)	Micrococcaceae_unclassified(100)	0	0	0	0	0	0	0	1
Bacteria(100)	Bacteroidetes(100)	Bacteroidia(100)	Cytophagales(100)	Microscillaceae(100)	Microscillaceae_unclassified(100)	0	0	0	0	1	0	0	0
Archaea(100)	Archaea_unclassified(100)	Archaea_unclassified(100)	Archaea_unclassified(100)	Archaea_unclassified(100)	Archaea_unclassified(100)	0	0	0	0	1	0	0	0
Bacteria(100)	Proteobacteria(100)	Alphaproteobacteria(100)	Paracaedibacterales(100)	Paracaedibacteraceae(100)	Paracaedibacteraceae_unclassified(100)	1	0	0	0	0	0	0	0
Bacteria(100)	Firmicutes(100)	Clostridia(100)	Clostridiales(100)	Peptostreptococcaceae(100)	Romboutsia(100)	0	0	0	0	1	0	0	0
Bacteria(100)	Acidobacteria(100)	AT-s3-28(100)	AT-s3-28_or(100)	AT-s3-28_fa(100)	AT-s3-28_ge(100)	0	1	0	0	0	0	0	0
Bacteria(100)	Actinobacteria(100)	Actinobacteria(100)	Propionibacteriales(100)	Nocardioidaceae(100)	Nocardioidaceae_unclassified(100)	0	0	0	0	0	0	0	1
Bacteria(100)	Verrucomicrobia(100)	Verrucomicrobiae(100)	Verrucomicrobiales(100)	Verrucomicrobiales_unclassified(100)	Verrucomicrobiales_unclassified(100)	0	0	0	0	0	0	0	1
Bacteria(100)	Bacteroidetes(100)	Bacteroidia(100)	Flavobacteriales(100)	Flavobacteriaceae(100)	Lutibacter(100)	1	0	0	0	0	0	0	0
Bacteria(100)	Proteobacteria(100)	Gammaproteobacteria(100)	Thiohalorhabdales(100)	Thiohalorhabdaceae(100)	uncultured(100)	0	0	0	0	1	0	0	0
Bacteria(100)	Proteobacteria(100)	Alphaproteobacteria(100)	Parvibaculales(100)	Parvibaculales_unclassified(100)	Parvibaculales_unclassified(100)	1	0	0	0	0	0	0	0
Bacteria(100)	Actinobacteria(100)	Acidimicrobiia(100)	Microtrichales(100)	Ilumatobacteraceae(100)	Ilumatobacter(100)	0	0	0	1	0	0	0	0
Bacteria(100)	Planctomycetes(100)	Phycisphaerae(100)	MSBL9(100)	SG8-4(100)	SG8-4_ge(100)	0	0	0	1	0	0	0	0
Bacteria(100)	Proteobacteria(100)	Gammaproteobacteria(100)	Cellvibrionales(100)	Porticoccaceae(100)	SAR92_clade(100)	0	0	1	0	0	0	0	0
Bacteria(100)	Planctomycetes(100)	Planctomycetacia(100)	Planctomycetales(100)	Rubinisphaeraceae(100)	Rubinisphaeraceae_unclassified(100)	0	0	0	0	1	0	0	0
Bacteria(100)	Proteobacteria(100)	Gammaproteobacteria(100)	Xanthomonadales(100)	Xanthomonadales_unclassified(100)	Xanthomonadales_unclassified(100)	0	1	0	0	0	0	0	0
Bacteria(100)	Proteobacteria(100)	Gammaproteobacteria(100)	Betaproteobacteriales(100)	Methylophilaceae(100)	Methylophilaceae_unclassified(100)	0	0	0	0	0	0	0	1
Bacteria(100)	Proteobacteria(100)	Deltaproteobacteria(100)	Desulfuromonadales(100)	Sva1033(100)	Sva1033_ge(100)	0	0	0	1	0	0	0	0
Bacteria(100)	Proteobacteria(100)	Gammaproteobacteria(100)	Xanthomonadales(100)	Xanthomonadaceae(100)	Xanthomonadaceae_unclassified(100)	0	0	0	0	0	1	0	0
Bacteria(100)	Proteobacteria(100)	Gammaproteobacteria(100)	Betaproteobacteriales(100)	SC-I-84(100)	SC-I-84_ge(100)	0	0	0	0	0	1	0	0
Bacteria(100)	Acidobacteria(100)	Thermoanaerobaculia(100)	Thermoanaerobaculales(100)	Thermoanaerobaculaceae(100)	Subgroup_10(100)	0	0	1	0	0	0	0	0
Bacteria(100)	Proteobacteria(100)	Gammaproteobacteria(100)	Betaproteobacteriales(100)	Burkholderiaceae(100)	Lautropia(100)	0	0	1	0	0	0	0	0
Bacteria(100)	Chloroflexi(100)	Anaerolineae(100)	uncultured(100)	uncultured_fa(100)	uncultured_ge(100)	0	0	0	0	0	1	0	0
Bacteria(100)	Cyanobacteria(100)	Oxyphotobacteria(100)	Nostocales(100)	Nostocaceae(100)	Aphanizomenon_MDT14a(100)	0	0	0	0	0	0	0	1
Bacteria(100)	Chloroflexi(100)	Anaerolineae(100)	Caldilineales(100)	Caldilineaceae(100)	Caldilineaceae_unclassified(100)	0	0	0	0	1	0	0	0
Bacteria(100)	Proteobacteria(100)	Alphaproteobacteria(100)	Rhodospirillales(100)	Rhodospirillaceae(100)	Insolitispirillum(100)	0	0	0	1	0	0	0	0
Bacteria(100)	Actinobacteria(100)	Actinobacteria(100)	Corynebacteriales(100)	Nocardiaceae(100)	Rhodococcus(100)	0	0	1	0	0	0	0	0
Bacteria(100)	Bacteroidetes(100)	Bacteroidia(100)	Bacteroidales(100)	Dysgonomonadaceae(100)	uncultured(100)	1	0	0	0	0	0	0	0
Bacteria(100)	Proteobacteria(100)	Alphaproteobacteria(100)	Sphingomonadales(100)	Sphingomonadaceae(100)	Sphingobium(100)	0	0	1	0	0	0	0	0
Bacteria(100)	Actinobacteria(100)	Actinobacteria(100)	Corynebacteriales(100)	Corynebacteriaceae(100)	Corynebacterium_1(100)	0	0	0	0	0	1	0	0
Bacteria(100)	Proteobacteria(100)	Alphaproteobacteria(100)	Rhodovibrionales(100)	Kiloniellaceae(100)	Kiloniellaceae_unclassified(100)	0	0	1	0	0	0	0	0
Bacteria(100)	Chloroflexi(100)	Anaerolineae(100)	Caldilineales(100)	Caldilineaceae(100)	uncultured(100)	0	0	0	0	0	0	0	1
Bacteria(100)	Proteobacteria(100)	Gammaproteobacteria(100)	Cellvibrionales(100)	Spongiibacteraceae(100)	Spongiibacteraceae_unclassified(100)	0	0	0	0	1	0	0	0
Bacteria(100)	Epsilonbacteraeota(100)	Campylobacteria(100)	Campylobacterales(100)	Thiovulaceae(100)	Sulfurimonas(100)	0	1	0	0	0	0	0	0
Bacteria(100)	Proteobacteria(100)	Deltaproteobacteria(100)	Myxococcales(100)	Nannocystaceae(100)	Nannocystaceae_unclassified(100)	0	0	0	0	0	0	1	0
Bacteria(100)	Proteobacteria(100)	Gammaproteobacteria(100)	Cellvibrionales(100)	Halieaceae(100)	OM60(NOR5)_clade(100)	0	0	0	0	0	1	0	0
Bacteria(100)	Proteobacteria(100)	Alphaproteobacteria(100)	Rhodobacterales(100)	Rhodobacteraceae(100)	Defluviimonas(100)	0	0	0	0	1	0	0	0
Bacteria(100)	Bacteroidetes(100)	Bacteroidia(100)	Sphingobacteriales(100)	NS11-12_marine_group(100)	NS11-12_marine_group_ge(100)	0	0	0	0	0	0	0	1
Bacteria(100)	Proteobacteria(100)	Alphaproteobacteria(100)	Caulobacterales(100)	Parvularculaceae(100)	uncultured(100)	0	0	0	0	1	0	0	0
Bacteria(100)	Bacteroidetes(100)	Bacteroidia(100)	Sphingobacteriales(100)	KD1-131(100)	KD1-131_ge(100)	0	0	0	0	0	0	1	0
Bacteria(100)	Proteobacteria(100)	Alphaproteobacteria(100)	Puniceispirillales(100)	SAR116_clade(100)	Candidatus_Puniceispirillum(100)	0	0	0	0	0	0	0	1
Bacteria(100)	Proteobacteria(100)	Gammaproteobacteria(100)	Cellvibrionales(100)	Cellvibrionales_unclassified(100)	Cellvibrionales_unclassified(100)	0	0	0	0	0	0	0	1
Bacteria(100)	Actinobacteria(100)	Actinobacteria(100)	Corynebacteriales(100)	Mycobacteriaceae(100)	Mycobacterium(100)	0	0	0	0	1	0	0	0
Bacteria(100)	Calditrichaeota(100)	Calditrichia(100)	Calditrichales(100)	Calditrichaceae(100)	Calditrichaceae_ge(100)	0	1	0	0	0	0	0	0
Bacteria(100)	Firmicutes(100)	Bacilli(100)	Lactobacillales(100)	Lactobacillaceae(100)	Lactobacillus(100)	0	0	0	0	0	0	0	1
Bacteria(100)	Planctomycetes(100)	Planctomycetacia(100)	Planctomycetales(100)	Planctomycetales_unclassified(100)	Planctomycetales_unclassified(100)	0	0	0	0	0	0	0	1
Bacteria(100)	Verrucomicrobia(100)	Verrucomicrobiae(100)	Opitutales(100)	Opitutaceae(100)	uncultured(100)	0	0	1	0	0	0	0	0

## Sheet: Pyhäsalmi archaea
#OTU	ID					Pyhäsalmi DNA a	Pyhäsalmi DNA b	Pyhäsalmi RNA b	Pyhäsalmi RNA c	extraction ctrl	PCR ctrl
Archaea	Euryarchaeota	Methanobacteria	Methanobacteriales	Methanobacteriaceae	Methanobrevibacter	2	0	0	0	0	0
Archaea	Thaumarchaeota	Nitrososphaeria	Nitrosopumilales	Nitrosopumilaceae	Candidatus_Nitrosopumilus	0	1	0	1	0	1
Bacteria	Proteobacteria	Gammaproteobacteria	Pseudomonadales	Pseudomonadaceae	Pseudomonas	0.166667	0	0	0	0	1
Bacteria	Verrucomicrobia	Verrucomicrobiae	Chthoniobacterales	Chthoniobacteraceae	Verrucomicrobiae_LD29	0	0	2	0	0	0
Bacteria	Verrucomicrobia	Verrucomicrobiae	Pedosphaerales	Pedosphaeraceae	Pedosphaeraceae_g	0	0	0	0	1	0
Bacteria	Verrucomicrobia	Verrucomicrobiae	Pedosphaerales	Pedosphaeraceae	Pedosphaeraceae_unclassified	0	0	0	0	0	1
Bacteria	Verrucomicrobia	Verrucomicrobiae	Verrucomicrobiales	Rubritaleaceae	Luteolibacter	1	0	0	0	0	0
Bacteria	Verrucomicrobia	Verrucomicrobiae	Verrucomicrobiales	Verrucomicrobiaceae	Verrucomicrobium	1	0	0	0	0	0
Bacteria	Verrucomicrobia	Verrucomicrobiae	Verrucomicrobiales	Verrucomicrobiales_unclassified	Verrucomicrobiales_unclassified	1	0	0	0	0	0

## Sheet: Pyhäsalmi fungi-Blast matches
Sequence code	sample	Blast match	ref	Score	E-value	% match
E2Y0M_00146_00475	Pyhäsalmi DNA b	Orbilia	KT380078	108	3e-22	98.39
E2Y0M_00111_00664	Pyhäsalmi DNA c	Vuilleminia comedens	FN539056	457	2e-127	100.00
E2Y0M_00176_00830	Pyhäsalmi DNA c	Vuilleminia comedens	FN539056	442	7e-123	98.80
E2Y0M_00212_00317	Pyhäsalmi DNA b		No match
E2Y0M_00205_01065	Pyhäsalmi DNA c	Cladosporium	KF274083	433	4e-120	97.29
E2Y0M_00473_00693	Pyhäsalmi DNA b		No match
E2Y0M_00539_00682	Pyhäsalmi DNA c	Vuilleminia comedens	FN539056	433	4e-120	100.00
E2Y0M_00590_00091	Pyhäsalmi DNA c	Fungi	KX515863	451	1e-125	98.81
		Cladosporium	KX459429	451	1e-125	98.81
E2Y0M_00563_01057	Pyhäsalmi DNA c	Fungi	KY687557	113	7e-24	92.68
		Fungi	JX372101	113	7e-24	97.06
E2Y0M_00986_00833	Pyhäsalmi DNA a	Apiotrichum laibachii	KY101678	387	2e-106	99.53
		Trichosporon akiyoshidainum	KY105706	381	1e-104	99.06
E2Y0M_01087_00625	Pyhäsalmi DNA c	Exophiala oligosperma	LT594688	215	7e-55	97.62

## Sheet: Otaniemi Bacteria
Group							OTA3	OTA4	OTA5	OTActrl
Bacteria(100)	Proteobacteria(100)	Gammaproteobacteria(100)	Pseudomonadales(96)	Pseudomonadaceae(96)	Pseudomonas(96)		8714	6925	4456	13782
Bacteria(100)	Proteobacteria(100)	Gammaproteobacteria(100)	Pseudomonadales(99)	Pseudomonadaceae(99)	Pseudomonas(99)		1025	3418	605	1283
Bacteria(100)	Proteobacteria(100)	Gammaproteobacteria(100)	Pseudomonadales(100)	Moraxellaceae(100)	Acinetobacter(100)		3130	0	0	0
Bacteria(100)	Proteobacteria(100)	Gammaproteobacteria(100)	Enterobacteriales(100)	Enterobacteriaceae(100)	Enterobacteriaceae_unclassified(100)		1366	744	534	62
Bacteria(100)	Bacteria_unclassified(100)	Bacteria_unclassified(100)	Bacteria_unclassified(100)	Bacteria_unclassified(100)	Bacteria_unclassified(100)		2630	0	0	0
Bacteria(100)	Firmicutes(100)	Bacilli(100)	Bacillales(100)	Paenibacillaceae(100)	Paenibacillus(100)		2626	0	0	0
Bacteria(100)	Proteobacteria(100)	Gammaproteobacteria(100)	Pseudomonadales(99)	Pseudomonadaceae(99)	Pseudomonas(99)		9	241	153	2059
Bacteria(100)	Bacteria_unclassified(100)	Bacteria_unclassified(100)	Bacteria_unclassified(100)	Bacteria_unclassified(100)	Bacteria_unclassified(100)		1988	0	0	0
Bacteria(100)	Proteobacteria(100)	Gammaproteobacteria(100)	Pseudomonadales(100)	Moraxellaceae(100)	Acinetobacter(100)		314	1149	117	387
Bacteria(100)	Proteobacteria(100)	Gammaproteobacteria(100)	Betaproteobacteriales(100)	Burkholderiaceae(100)	Burkholderiaceae_unclassified(100)		0	0	1794	0
Bacteria(100)	Proteobacteria(100)	Gammaproteobacteria(100)	Pseudomonadales(100)	Moraxellaceae(100)	Enhydrobacter(100)		28	0	1756	0
Bacteria(100)	Actinobacteria(100)	Actinobacteria(100)	Propionibacteriales(100)	Nocardioidaceae(99)	Nocardioides(96)		28	0	1750	0
Bacteria(100)	Actinobacteria(100)	Actinobacteria(100)	Bifidobacteriales(100)	Bifidobacteriaceae(100)	Bifidobacterium(100)		1708	0	0	0
Bacteria(100)	Actinobacteria(100)	Actinobacteria(100)	Micrococcales(100)	Microbacteriaceae(100)	Curtobacterium(100)		1347	0	0	0
Bacteria(100)	Firmicutes(100)	Bacilli(100)	Lactobacillales(100)	Lactobacillaceae(99)	Lactobacillaceae_unclassified(99)		1219	0	0	0
Bacteria(100)	Proteobacteria(100)	Gammaproteobacteria(100)	Betaproteobacteriales(100)	Burkholderiaceae(100)	Burkholderia-Caballeronia-Paraburkholderia(100)		1203	0	0	0
Bacteria(100)	Proteobacteria(100)	Gammaproteobacteria(100)	Betaproteobacteriales(100)	Burkholderiaceae(100)	Massilia(100)		1123	0	32	0
Bacteria(100)	Proteobacteria(100)	Gammaproteobacteria(100)	Gammaproteobacteria_Incertae_Sedis(100)	Unknown_Family(100)	Acidibacter(100)		0	1152	0	0
Bacteria(100)	Firmicutes(100)	Firmicutes_unclassified(100)	Firmicutes_unclassified(100)	Firmicutes_unclassified(100)	Firmicutes_unclassified(100)		1139	0	0	0
Bacteria(100)	Proteobacteria(100)	Gammaproteobacteria(100)	Betaproteobacteriales(100)	Burkholderiaceae(100)	Burkholderiaceae_unclassified(100)		0	50	15	995
Bacteria(100)	Proteobacteria(100)	Gammaproteobacteria(100)	Betaproteobacteriales(100)	Hydrogenophilaceae(100)	Tepidiphilus(100)		0	0	1051	0
Bacteria(100)	Bacteroidetes(100)	Bacteroidia(100)	Bacteroidia_unclassified(100)	Bacteroidia_unclassified(100)	Bacteroidia_unclassified(100)		1033	0	0	0
Bacteria(100)	Bacteroidetes(100)	Bacteroidia(100)	Sphingobacteriales(100)	KD3-93(100)	KD3-93_ge(100)		0	0	1014	0
Bacteria(100)	Firmicutes(100)	Bacilli(100)	Lactobacillales(100)	Streptococcaceae(100)	Streptococcus(100)		0	0	996	0
Bacteria(100)	Proteobacteria(100)	Alphaproteobacteria(100)	Rhodobacterales(100)	Rhodobacteraceae(100)	Rhodobacteraceae_unclassified(100)		0	0	968	0
Bacteria(100)	Actinobacteria(100)	Actinobacteria(100)	Corynebacteriales(100)	Dietziaceae(100)	Dietzia(100)		0	965	0	0
Bacteria(100)	Bacteroidetes(100)	Bacteroidia(100)	Bacteroidales(100)	Prevotellaceae(100)	Prevotella_7(100)		0	0	937	0
Bacteria(100)	Proteobacteria(100)	Gammaproteobacteria(100)	Alteromonadales(100)	Alteromonadaceae(100)	Rheinheimera(100)		0	0	0	809
Bacteria(100)	Proteobacteria(100)	Alphaproteobacteria(100)	Rhodobacterales(100)	Rhodobacteraceae(100)	Rhodobacteraceae_unclassified(100)		800	0	0	0
Bacteria(100)	Actinobacteria(100)	Actinobacteria(100)	Micrococcales(100)	Micrococcaceae(100)	Micrococcaceae_unclassified(100)		0	0	754	0
Bacteria(100)	Actinobacteria(100)	Acidimicrobiia(100)	Microtrichales(100)	Microtrichales_unclassified(100)	Microtrichales_unclassified(100)		711	0	0	0
Bacteria(100)	Cyanobacteria(100)	Melainabacteria(100)	Caenarcaniphilales(100)	Caenarcaniphilales_fa(100)	Caenarcaniphilales_ge(100)		701	0	0	0
Bacteria(100)	Proteobacteria(100)	Gammaproteobacteria(100)	Xanthomonadales(100)	Xanthomonadaceae(100)	Luteimonas(100)		0	0	696	0
Bacteria(100)	Proteobacteria(100)	Gammaproteobacteria(100)	Betaproteobacteriales(100)	Burkholderiaceae(100)	Burkholderiaceae_unclassified(100)		0	674	0	0
Bacteria(100)	Bacteroidetes(100)	Bacteroidia(100)	Chitinophagales(100)	Chitinophagales_unclassified(100)	Chitinophagales_unclassified(100)		640	0	0	0
Bacteria(100)	Actinobacteria(100)	Thermoleophilia(100)	Solirubrobacterales(100)	Solirubrobacteraceae(100)	Solirubrobacter(100)		0	0	0	570
Bacteria(100)	Firmicutes(100)	Bacilli(100)	Bacillales(100)	Bacillaceae(100)	Geobacillus(100)		496	0	0	0
Bacteria(100)	Firmicutes(100)	Clostridia(100)	Clostridiales(100)	Peptostreptococcaceae(100)	Peptostreptococcaceae_unclassified(100)		14	0	477	0
Bacteria(100)	Planctomycetes(100)	Planctomycetacia(100)	Pirellulales(100)	Pirellulaceae(100)	Blastopirellula(100)		480	0	0	0
Bacteria(100)	Acidobacteria(100)	Subgroup_6(100)	Subgroup_6_or(100)	Subgroup_6_fa(100)	Subgroup_6_ge(100)		474	0	0	0
Bacteria(100)	Firmicutes(100)	Clostridia(100)	Clostridiales(100)	Family_XI(100)	Peptoniphilus(100)		0	0	462	0
Bacteria(100)	Actinobacteria(100)	Acidimicrobiia(99)	Microtrichales(99)	Microtrichales_unclassified(99)	Microtrichales_unclassified(99)		461	0	0	0
Bacteria(100)	Proteobacteria(100)	Alphaproteobacteria(100)	Sphingomonadales(100)	Sphingomonadaceae(100)	Sphingomonas(100)		0	458	0	0
Bacteria(100)	Proteobacteria(100)	Gammaproteobacteria(100)	Betaproteobacteriales(100)	Methylophilaceae(100)	Methylotenera(100)		45	368	0	40
Bacteria(100)	Proteobacteria(100)	Gammaproteobacteria(100)	Betaproteobacteriales(100)	Betaproteobacteriales_unclassified(100)	Betaproteobacteriales_unclassified(100)		0	445	0	0
Bacteria(100)	Proteobacteria(100)	Gammaproteobacteria(100)	Betaproteobacteriales(100)	Burkholderiaceae(100)	Burkholderiaceae_unclassified(100)		315	0	122	0
Bacteria(100)	Proteobacteria(100)	Gammaproteobacteria(100)	Gammaproteobacteria_unclassified(100)	Gammaproteobacteria_unclassified(100)	Gammaproteobacteria_unclassified(100)		414	0	0	0
Bacteria(100)	Proteobacteria(100)	Gammaproteobacteria(100)	Betaproteobacteriales(100)	Burkholderiaceae(100)	Burkholderiaceae_unclassified(100)		2	1	0	381
Bacteria(100)	Firmicutes(100)	Bacilli(100)	Bacillales(100)	Planococcaceae(100)	Planococcus(98)		360	5	0	6
Bacteria(100)	Bacteroidetes(100)	Bacteroidia(100)	Flavobacteriales(100)	Weeksellaceae(100)	Cloacibacterium(100)		367	0	0	0
Bacteria(100)	Actinobacteria(100)	Actinobacteria(100)	Micrococcales(100)	Micrococcaceae(100)	Micrococcus(100)		0	0	329	0
Bacteria(100)	Bacteroidetes(100)	Bacteroidia(100)	Flavobacteriales(100)	Weeksellaceae(100)	Chryseobacterium(100)		290	0	0	0
Bacteria(100)	Proteobacteria(100)	Gammaproteobacteria(100)	Pasteurellales(100)	Pasteurellaceae(100)	Pasteurellaceae_unclassified(100)		0	0	287	0
Bacteria(100)	Bacteria_unclassified(100)	Bacteria_unclassified(100)	Bacteria_unclassified(100)	Bacteria_unclassified(100)	Bacteria_unclassified(100)		0	0	279	0
Bacteria(100)	Bacteroidetes(100)	Rhodothermia(100)	Balneolales(100)	Balneolaceae(100)	Balneolaceae_unclassified(100)		271	0	0	0
Bacteria(100)	Actinobacteria(100)	Actinobacteria(100)	Corynebacteriales(100)	Corynebacteriaceae(100)	Corynebacterium_1(100)		106	0	0	163
Bacteria(100)	Proteobacteria(100)	Gammaproteobacteria(100)	Betaproteobacteriales(100)	Burkholderiaceae(100)	Burkholderiaceae_unclassified(100)		134	129	0	0
Bacteria(100)	Bacteroidetes(100)	Bacteroidia(100)	Chitinophagales(100)	Chitinophagaceae(100)	Chitinophagaceae_unclassified(100)		0	0	262	0
Bacteria(100)	Proteobacteria(100)	Alphaproteobacteria(100)	Rhodobacterales(100)	Rhodobacteraceae(100)	Rhodobacteraceae_unclassified(100)		0	0	261	0
Bacteria(100)	Firmicutes(100)	Bacilli(100)	Bacilli_unclassified(100)	Bacilli_unclassified(100)	Bacilli_unclassified(100)		0	0	258	0
Bacteria(100)	Proteobacteria(100)	Alphaproteobacteria(100)	Rhizobiales(100)	Beijerinckiaceae(100)	Methylobacterium(100)		0	0	247	0
Bacteria(100)	Actinobacteria(100)	Actinobacteria(100)	Corynebacteriales(100)	Corynebacteriaceae(100)	Corynebacterium_1(99)		0	0	242	0
Bacteria(100)	Bacteroidetes(100)	Bacteroidia(100)	Cytophagales(100)	Hymenobacteraceae(100)	Pontibacter(100)		242	0	0	0
Bacteria(100)	Actinobacteria(100)	Actinobacteria_unclassified(100)	Actinobacteria_unclassified(100)	Actinobacteria_unclassified(100)	Actinobacteria_unclassified(100)		236	0	0	0
Bacteria(100)	Bacteroidetes(100)	Bacteroidia(100)	Flavobacteriales(100)	Flavobacteriaceae(100)	Flavobacteriaceae_unclassified(100)		218	0	0	0
Bacteria(100)	Bacteroidetes(100)	Bacteroidia(100)	Flavobacteriales(100)	Flavobacteriaceae(100)	Flavobacteriaceae_unclassified(100)		213	0	0	0
Bacteria(100)	Bacteroidetes(100)	Bacteroidia(100)	Flavobacteriales(100)	Flavobacteriaceae(100)	Flavobacteriaceae_unclassified(100)		210	0	0	0
Bacteria(100)	Proteobacteria(100)	Gammaproteobacteria(100)	Gammaproteobacteria_unclassified(97)	Gammaproteobacteria_unclassified(97)	Gammaproteobacteria_unclassified(97)		52	77	21	37
Bacteria(100)	Proteobacteria(100)	Alphaproteobacteria(100)	Rhizobiales(100)	Beijerinckiaceae(100)	Methylobacterium(100)		0	172	0	0
Bacteria(100)	Actinobacteria(100)	Actinobacteria(100)	Corynebacteriales(100)	Corynebacteriales_unclassified(100)	Corynebacteriales_unclassified(100)		0	130	38	3
Bacteria(100)	Actinobacteria(100)	Actinobacteria(100)	Micrococcales(100)	Micrococcales_unclassified(100)	Micrococcales_unclassified(100)		165	0	0	0
Bacteria(100)	Actinobacteria(100)	Actinobacteria(100)	Micrococcales(100)	Intrasporangiaceae(100)	Intrasporangiaceae_unclassified(100)		156	0	0	0
Bacteria(100)	Actinobacteria(100)	Actinobacteria(100)	Propionibacteriales(100)	Nocardioidaceae(100)	Nocardioides(97)		151	0	0	0
Bacteria(100)	Bacteria_unclassified(100)	Bacteria_unclassified(100)	Bacteria_unclassified(100)	Bacteria_unclassified(100)	Bacteria_unclassified(100)		150	0	0	0
Bacteria(100)	Proteobacteria(100)	Gammaproteobacteria(100)	Alteromonadales(100)	Alteromonadaceae(100)	Rheinheimera(100)		0	144	0	3
Bacteria(100)	Firmicutes(100)	Bacilli(100)	Bacillales(100)	Staphylococcaceae(99)	Staphylococcus(99)		17	0	125	2
Bacteria(100)	Firmicutes(100)	Bacilli(100)	Lactobacillales(100)	Streptococcaceae(100)	Streptococcus(100)		105	0	35	1
Bacteria(100)	Bacteroidetes(100)	Bacteroidia(100)	Bacteroidia_unclassified(100)	Bacteroidia_unclassified(100)	Bacteroidia_unclassified(100)		127	0	0	0
Bacteria(100)	Actinobacteria(100)	Actinobacteria(100)	Propionibacteriales(100)	Nocardioidaceae(100)	Nocardioidaceae_unclassified(99)		125	0	0	0
Bacteria(100)	Bacteroidetes(100)	Bacteroidia(100)	Bacteroidia_unclassified(100)	Bacteroidia_unclassified(100)	Bacteroidia_unclassified(100)		121	0	0	0
Bacteria(100)	Proteobacteria(100)	Alphaproteobacteria(100)	Caulobacterales(100)	Caulobacteraceae(100)	Brevundimonas(100)		0	0	120	0
Bacteria(100)	Firmicutes(100)	Bacilli(100)	Lactobacillales(100)	Streptococcaceae(100)	Streptococcus(100)		0	0	117	0
Bacteria(100)	Proteobacteria(100)	Alphaproteobacteria(100)	Rhizobiales(100)	Xanthobacteraceae(100)	Afipia(99)		0	0	0	114
Bacteria(100)	Bacteria_unclassified(100)	Bacteria_unclassified(100)	Bacteria_unclassified(100)	Bacteria_unclassified(100)	Bacteria_unclassified(100)		112	0	0	0
Bacteria(100)	Proteobacteria(100)	Gammaproteobacteria(100)	Xanthomonadales(100)	Xanthomonadaceae(100)	Xanthomonadaceae_unclassified(100)		112	0	0	0
Bacteria(100)	Proteobacteria(100)	Alphaproteobacteria(100)	Rhodobacterales(100)	Rhodobacteraceae(100)	Rhodobacteraceae_unclassified(100)		110	0	0	0
Bacteria(100)	Proteobacteria(100)	Gammaproteobacteria(100)	Betaproteobacteriales(100)	Burkholderiaceae(100)	Burkholderiaceae_unclassified(100)		0	0	110	0
Bacteria(100)	Bacteroidetes(100)	Bacteroidia(100)	Flavobacteriales(100)	Flavobacteriaceae(100)	Flavobacteriaceae_unclassified(100)		105	0	0	0
Bacteria(100)	Proteobacteria(100)	Proteobacteria_unclassified(100)	Proteobacteria_unclassified(100)	Proteobacteria_unclassified(100)	Proteobacteria_unclassified(100)		0	0	0	105
Bacteria(100)	Bacteria_unclassified(100)	Bacteria_unclassified(100)	Bacteria_unclassified(100)	Bacteria_unclassified(100)	Bacteria_unclassified(100)		0	0	0	100
Bacteria(100)	Proteobacteria(100)	Gammaproteobacteria(100)	Gammaproteobacteria_unclassified(94)	Gammaproteobacteria_unclassified(94)	Gammaproteobacteria_unclassified(94)		15	14	9	60
Bacteria(100)	Proteobacteria(98)	Gammaproteobacteria(98)	Gammaproteobacteria_unclassified(98)	Gammaproteobacteria_unclassified(98)	Gammaproteobacteria_unclassified(98)		96	0	0	0
Bacteria(100)	Fusobacteria(100)	Fusobacteriia(100)	Fusobacteriales(100)	Fusobacteriaceae(100)	Fusobacterium(100)		0	0	94	0
Bacteria(100)	Actinobacteria(100)	Actinobacteria(100)	Propionibacteriales(100)	Propionibacteriaceae(100)	Cutibacterium(93)		2	46	38	4
Bacteria(100)	Actinobacteria(100)	Actinobacteria(100)	Micrococcales(100)	Microbacteriaceae(100)	Microbacteriaceae_unclassified(100)		0	0	86	0
Bacteria(100)	Proteobacteria(100)	Gammaproteobacteria(100)	Gammaproteobacteria_unclassified(100)	Gammaproteobacteria_unclassified(100)	Gammaproteobacteria_unclassified(100)		14	10	5	56
Bacteria(100)	Proteobacteria(100)	Gammaproteobacteria(100)	Gammaproteobacteria_unclassified(96)	Gammaproteobacteria_unclassified(96)	Gammaproteobacteria_unclassified(96)		17	7	49	8
Bacteria(100)	Firmicutes(100)	Bacilli(100)	Lactobacillales(100)	Enterococcaceae(71)	Enterococcaceae_unclassified(59)		32	0	47	0
Bacteria(100)	Firmicutes(100)	Clostridia(100)	Clostridiales(100)	Ruminococcaceae(100)	Ruminococcaceae_unclassified(100)		78	0	0	0
Bacteria(100)	Proteobacteria(100)	Alphaproteobacteria(100)	Sphingomonadales(100)	Sphingomonadaceae(100)	Sphingomonadaceae_unclassified(100)		0	0	71	0
Bacteria(100)	Bacteroidetes(100)	Bacteroidia(100)	Chitinophagales(92)	Saprospiraceae(92)	Saprospiraceae_unclassified(92)		71	0	0	0
Bacteria(100)	Bacteroidetes(100)	Bacteroidia(100)	Flavobacteriales(100)	Flavobacteriaceae(100)	Tamlana(100)		70	0	0	0
Bacteria(100)	Proteobacteria(100)	Alphaproteobacteria(100)	Caulobacterales(100)	Caulobacteraceae(100)	Brevundimonas(100)		63	0	0	0
Bacteria(100)	Proteobacteria(100)	Alphaproteobacteria(100)	Caulobacterales(100)	Hyphomonadaceae(100)	Hyphomonas(100)		61	0	0	0
Bacteria(100)	Actinobacteria(100)	Actinobacteria(100)	Corynebacteriales(100)	Corynebacteriaceae(100)	Corynebacteriaceae_unclassified(99)		0	0	51	9
Bacteria(100)	Actinobacteria(100)	Actinobacteria(100)	Kineosporiales(100)	Kineosporiaceae(100)	Kineosporiaceae_unclassified(100)		0	0	59	0
Bacteria(100)	Proteobacteria(100)	Gammaproteobacteria(100)	Steroidobacterales(100)	Steroidobacteraceae(100)	Steroidobacter(100)		55	0	0	0
Bacteria(100)	Firmicutes(100)	Clostridia(100)	Clostridiales(100)	Family_XI(100)	Finegoldia(100)		55	0	0	0
Bacteria(100)	Proteobacteria(100)	Alphaproteobacteria(100)	Sphingomonadales(100)	Sphingomonadaceae(100)	Sphingobium(100)		0	54	0	0
Bacteria(100)	Proteobacteria(100)	Gammaproteobacteria(100)	Oceanospirillales(100)	Pseudohongiellaceae(100)	BIyi10(100)		0	0	52	0
Bacteria(100)	Bacteria_unclassified(100)	Bacteria_unclassified(100)	Bacteria_unclassified(100)	Bacteria_unclassified(100)	Bacteria_unclassified(100)		51	0	0	0
Bacteria(100)	Proteobacteria(100)	Gammaproteobacteria(100)	Betaproteobacteriales(100)	Burkholderiaceae(100)	Aquabacterium(97)		0	0	0	51
Bacteria(100)	Proteobacteria(100)	Gammaproteobacteria(100)	Gammaproteobacteria_unclassified(96)	Gammaproteobacteria_unclassified(96)	Gammaproteobacteria_unclassified(96)		12	18	9	10
Bacteria(100)	Proteobacteria(100)	Gammaproteobacteria(100)	Gammaproteobacteria_unclassified(96)	Gammaproteobacteria_unclassified(96)	Gammaproteobacteria_unclassified(96)		10	11	1	23
Bacteria(100)	Actinobacteria(100)	Actinobacteria(100)	Propionibacteriales(100)	Propionibacteriaceae(100)	Microlunatus(100)		0	0	44	0
Bacteria(100)	Firmicutes(100)	Bacilli(100)	Bacillales(100)	Bacillales_unclassified(100)	Bacillales_unclassified(100)		0	43	0	0
Bacteria(100)	Proteobacteria(100)	Alphaproteobacteria(100)	Rhodobacterales(100)	Rhodobacteraceae(100)	Rhodobacteraceae_unclassified(100)		0	1	41	0
Bacteria(100)	Bacteria_unclassified(100)	Bacteria_unclassified(100)	Bacteria_unclassified(100)	Bacteria_unclassified(100)	Bacteria_unclassified(100)		42	0	0	0
Bacteria(100)	Firmicutes(100)	Clostridia(100)	Clostridiales(100)	Peptostreptococcaceae(100)	Peptostreptococcaceae_unclassified(92)		1	0	36	0
Bacteria(100)	Proteobacteria(100)	Gammaproteobacteria(100)	Pseudomonadales(63)	Pseudomonadaceae(63)	Pseudomonas(63)		6	20	0	11
Bacteria(100)	Firmicutes(100)	Bacilli(100)	Lactobacillales(100)	Lactobacillaceae(100)	Lactobacillus(100)		36	0	0	0
Bacteria(100)	Proteobacteria(100)	Gammaproteobacteria(100)	Gammaproteobacteria_unclassified(100)	Gammaproteobacteria_unclassified(100)	Gammaproteobacteria_unclassified(100)		12	4	5	14
Bacteria(100)	Actinobacteria(100)	Actinobacteria(100)	Propionibacteriales(100)	Propionibacteriaceae(97)	uncultured(97)		0	0	5	25
Bacteria(100)	Proteobacteria(100)	Gammaproteobacteria(100)	Enterobacteriales(100)	Enterobacteriaceae(100)	Enterobacteriaceae_unclassified(100)		0	28	0	0
Bacteria(100)	Actinobacteria(100)	Actinobacteria(100)	Corynebacteriales(100)	Corynebacteriales_unclassified(100)	Corynebacteriales_unclassified(100)		27	0	0	0
Bacteria(100)	Bacteroidetes(100)	Bacteroidia(100)	Bacteroidales(100)	Bacteroidaceae(97)	Bacteroides(97)		6	8	10	3
Bacteria(100)	Bacteria_unclassified(100)	Bacteria_unclassified(100)	Bacteria_unclassified(100)	Bacteria_unclassified(100)	Bacteria_unclassified(100)		0	0	27	0
Bacteria(100)	Proteobacteria(100)	Gammaproteobacteria(100)	Xanthomonadales(100)	Xanthomonadaceae(100)	Stenotrophomonas(100)		26	0	0	0
Bacteria(100)	Proteobacteria(100)	Gammaproteobacteria(93)	Gammaproteobacteria_unclassified(93)	Gammaproteobacteria_unclassified(93)	Gammaproteobacteria_unclassified(93)		13	2	1	10
Bacteria(100)	Proteobacteria(100)	Gammaproteobacteria(100)	Pseudomonadales(100)	Moraxellaceae(100)	Acinetobacter(92)		25	0	0	0
Bacteria(100)	Proteobacteria(100)	Alphaproteobacteria(100)	Sphingomonadales(100)	Sphingomonadaceae(100)	Sphingomonadaceae_unclassified(100)		0	0	0	24
Bacteria(100)	Actinobacteria(100)	Actinobacteria(100)	Propionibacteriales(70)	Nocardioidaceae(70)	Nocardioidaceae_unclassified(70)		0	0	23	0
Bacteria(100)	Bacteria_unclassified(100)	Bacteria_unclassified(100)	Bacteria_unclassified(100)	Bacteria_unclassified(100)	Bacteria_unclassified(100)		0	0	22	0
Bacteria(100)	Proteobacteria(100)	Gammaproteobacteria(100)	Gammaproteobacteria_unclassified(96)	Gammaproteobacteria_unclassified(96)	Gammaproteobacteria_unclassified(96)		3	15	0	4
Bacteria(100)	Planctomycetes(100)	Planctomycetes_unclassified(96)	Planctomycetes_unclassified(96)	Planctomycetes_unclassified(96)	Planctomycetes_unclassified(96)		21	0	0	0
Bacteria(100)	Proteobacteria(100)	Gammaproteobacteria(100)	Gammaproteobacteria_unclassified(100)	Gammaproteobacteria_unclassified(100)	Gammaproteobacteria_unclassified(100)		20	0	0	0
Bacteria(100)	Proteobacteria(100)	Alphaproteobacteria(100)	Caulobacterales(100)	Caulobacteraceae(100)	Brevundimonas(100)		0	20	0	0
Bacteria(100)	Firmicutes(90)	Firmicutes_unclassified(90)	Firmicutes_unclassified(90)	Firmicutes_unclassified(90)	Firmicutes_unclassified(90)		19	0	0	0
Bacteria(100)	Chloroflexi(100)	KD4-96(100)	KD4-96_or(100)	KD4-96_fa(100)	KD4-96_ge(100)		0	0	0	18
Bacteria(100)	Bacteria_unclassified(100)	Bacteria_unclassified(100)	Bacteria_unclassified(100)	Bacteria_unclassified(100)	Bacteria_unclassified(100)		18	0	0	0
Bacteria(100)	Firmicutes(100)	Bacilli(100)	Bacillales(100)	Bacillales_unclassified(95)	Bacillales_unclassified(95)		17	0	0	0
Bacteria(100)	Firmicutes(100)	Clostridia(100)	Clostridiales(100)	Family_XI(100)	Anaerococcus(100)		2	14	0	0
Bacteria(100)	Proteobacteria(100)	Gammaproteobacteria(100)	Gammaproteobacteria_unclassified(100)	Gammaproteobacteria_unclassified(100)	Gammaproteobacteria_unclassified(100)		5	11	0	0
Bacteria(100)	Proteobacteria(100)	Gammaproteobacteria(100)	Gammaproteobacteria_unclassified(80)	Gammaproteobacteria_unclassified(80)	Gammaproteobacteria_unclassified(80)		0	1	14	0
Bacteria(100)	Verrucomicrobia(100)	Verrucomicrobiae(100)	Verrucomicrobiales(100)	Verrucomicrobiales_unclassified(100)	Verrucomicrobiales_unclassified(100)		15	0	0	0
Bacteria(100)	Bacteria_unclassified(100)	Bacteria_unclassified(100)	Bacteria_unclassified(100)	Bacteria_unclassified(100)	Bacteria_unclassified(100)		0	0	15	0
Bacteria(100)	Bacteria_unclassified(100)	Bacteria_unclassified(100)	Bacteria_unclassified(100)	Bacteria_unclassified(100)	Bacteria_unclassified(100)		0	14	0	0
Bacteria(100)	Proteobacteria(100)	Gammaproteobacteria(100)	Gammaproteobacteria_unclassified(93)	Gammaproteobacteria_unclassified(93)	Gammaproteobacteria_unclassified(93)		4	4	0	6
Bacteria(100)	Actinobacteria(100)	Actinobacteria(100)	Frankiales(100)	Frankiales_unclassified(100)	Frankiales_unclassified(100)		14	0	0	0
Bacteria(100)	Bacteroidetes(100)	Bacteroidia(100)	Bacteroidia_unclassified(100)	Bacteroidia_unclassified(100)	Bacteroidia_unclassified(100)		14	0	0	0
Bacteria(100)	Proteobacteria(100)	Alphaproteobacteria(100)	Rhizobiales(93)	Rhizobiales_unclassified(93)	Rhizobiales_unclassified(93)		13	0	0	0
Bacteria(100)	Proteobacteria(100)	Alphaproteobacteria(100)	Sphingomonadales(100)	Sphingomonadaceae(100)	Sphingomonas(100)		13	0	0	0
Bacteria(100)	Proteobacteria(100)	Alphaproteobacteria(100)	Rhizobiales(100)	Beijerinckiaceae(100)	Methylocella(93)		13	0	0	0
Bacteria(100)	Proteobacteria(100)	Gammaproteobacteria(100)	Gammaproteobacteria_unclassified(100)	Gammaproteobacteria_unclassified(100)	Gammaproteobacteria_unclassified(100)		2	4	0	7
Bacteria(100)	Actinobacteria(100)	Actinobacteria(100)	Corynebacteriales(100)	Dietziaceae(100)	Dietzia(100)		0	13	0	0
Bacteria(100)	Firmicutes(100)	Clostridia(100)	Clostridiales(100)	Ruminococcaceae(100)	Ruminococcaceae_unclassified(100)		12	0	0	0
Bacteria(100)	Proteobacteria(100)	Gammaproteobacteria(100)	Gammaproteobacteria_unclassified(100)	Gammaproteobacteria_unclassified(100)	Gammaproteobacteria_unclassified(100)		5	0	0	7
Bacteria(100)	Bacteria_unclassified(100)	Bacteria_unclassified(100)	Bacteria_unclassified(100)	Bacteria_unclassified(100)	Bacteria_unclassified(100)		0	12	0	0
Bacteria(100)	Actinobacteria(100)	Actinobacteria(100)	Corynebacteriales(100)	Nocardiaceae(92)	Rhodococcus(92)		11	1	0	0
Bacteria(100)	Proteobacteria(100)	Gammaproteobacteria(100)	CCD24(100)	CCD24_fa(100)	CCD24_ge(100)		12	0	0	0
Bacteria(100)	Proteobacteria(100)	Gammaproteobacteria(100)	Steroidobacterales(100)	Woeseiaceae(100)	Woeseia(100)		9	0	2	0
Bacteria(100)	Actinobacteria(100)	Actinobacteria(100)	Corynebacteriales(100)	Corynebacteriaceae(100)	Corynebacterium_1(100)		0	0	11	0
Bacteria(100)	Firmicutes(100)	Bacilli(100)	Lactobacillales(100)	Streptococcaceae(100)	Lactococcus(100)		0	11	0	0
Bacteria(100)	Proteobacteria(100)	Gammaproteobacteria(100)	Gammaproteobacteria_unclassified(100)	Gammaproteobacteria_unclassified(100)	Gammaproteobacteria_unclassified(100)		2	4	1	4
Bacteria(100)	Bacteroidetes(100)	Bacteroidia(100)	Flavobacteriales(100)	Flavobacteriaceae(100)	Flavobacteriaceae_unclassified(100)		10	0	0	0
Bacteria(100)	Proteobacteria(100)	Gammaproteobacteria(100)	Gammaproteobacteria_unclassified(100)	Gammaproteobacteria_unclassified(100)	Gammaproteobacteria_unclassified(100)		2	4	1	3
Bacteria(100)	Proteobacteria(100)	Gammaproteobacteria(100)	Gammaproteobacteria_unclassified(100)	Gammaproteobacteria_unclassified(100)	Gammaproteobacteria_unclassified(100)		1	9	0	0
Bacteria(100)	Actinobacteria(100)	Actinobacteria(100)	Corynebacteriales(100)	Dietziaceae(100)	Dietzia(100)		0	9	0	0
Bacteria(100)	Bacteria_unclassified(100)	Bacteria_unclassified(100)	Bacteria_unclassified(100)	Bacteria_unclassified(100)	Bacteria_unclassified(100)		9	0	0	0
Bacteria(100)	Proteobacteria(100)	Gammaproteobacteria(100)	Enterobacteriales(100)	Enterobacteriaceae(100)	Enterobacteriaceae_unclassified(100)		1	0	8	0
Bacteria(100)	Proteobacteria(100)	Alphaproteobacteria(100)	Rhodobacterales(100)	Rhodobacteraceae(100)	Rhodobacteraceae_unclassified(100)		9	0	0	0
Bacteria(100)	Firmicutes(100)	Firmicutes_unclassified(100)	Firmicutes_unclassified(100)	Firmicutes_unclassified(100)	Firmicutes_unclassified(100)		0	8	0	1
Bacteria(100)	Proteobacteria(100)	Gammaproteobacteria(100)	Gammaproteobacteria_unclassified(100)	Gammaproteobacteria_unclassified(100)	Gammaproteobacteria_unclassified(100)		3	0	1	5
Bacteria(100)	Planctomycetes(100)	Planctomycetacia(100)	Planctomycetacia_unclassified(100)	Planctomycetacia_unclassified(100)	Planctomycetacia_unclassified(100)		9	0	0	0
Bacteria(100)	Proteobacteria(100)	Gammaproteobacteria(100)	Gammaproteobacteria_unclassified(78)	Gammaproteobacteria_unclassified(78)	Gammaproteobacteria_unclassified(78)		1	1	6	1
Bacteria(100)	Bacteria_unclassified(89)	Bacteria_unclassified(89)	Bacteria_unclassified(89)	Bacteria_unclassified(89)	Bacteria_unclassified(89)		9	0	0	0
Bacteria(100)	Proteobacteria(100)	Gammaproteobacteria(100)	Gammaproteobacteria_unclassified(100)	Gammaproteobacteria_unclassified(100)	Gammaproteobacteria_unclassified(100)		1	3	2	2
Bacteria(100)	Proteobacteria(100)	Alphaproteobacteria(100)	Sphingomonadales(100)	Sphingomonadaceae(100)	Sphingomonas(100)		0	8	0	0
Bacteria(100)	Proteobacteria(100)	Gammaproteobacteria(100)	Gammaproteobacteria_unclassified(100)	Gammaproteobacteria_unclassified(100)	Gammaproteobacteria_unclassified(100)		1	1	0	6
Bacteria(100)	Bacteroidetes(100)	Bacteroidia(100)	Bacteroidia_unclassified(100)	Bacteroidia_unclassified(100)	Bacteroidia_unclassified(100)		8	0	0	0
Bacteria(100)	Proteobacteria(100)	Gammaproteobacteria(100)	Gammaproteobacteria_unclassified(100)	Gammaproteobacteria_unclassified(100)	Gammaproteobacteria_unclassified(100)		1	4	0	2
Bacteria(100)	Bacteroidetes(100)	Bacteroidia(100)	Bacteroidia_unclassified(100)	Bacteroidia_unclassified(100)	Bacteroidia_unclassified(100)		7	0	0	0
Bacteria(100)	Actinobacteria(100)	Actinobacteria(100)	Bifidobacteriales(100)	Bifidobacteriaceae(100)	Bifidobacterium(100)		7	0	0	0
Bacteria(100)	Firmicutes(100)	Bacilli(100)	Bacillales(100)	Paenibacillaceae(100)	Paenibacillaceae_unclassified(86)		7	0	0	0
Bacteria(100)	Thermotogae(100)	Thermotogae(100)	Thermotogales(100)	Fervidobacteriaceae(100)	Thermosipho(100)		0	5	1	1
Bacteria(100)	Proteobacteria(100)	Gammaproteobacteria(100)	Enterobacteriales(100)	Enterobacteriaceae(100)	Enterobacteriaceae_unclassified(100)		6	0	1	0
Bacteria(100)	Proteobacteria(100)	Gammaproteobacteria(100)	Gammaproteobacteria_unclassified(100)	Gammaproteobacteria_unclassified(100)	Gammaproteobacteria_unclassified(100)		2	0	5	0
Bacteria(100)	Firmicutes(100)	Bacilli(100)	Bacillales(100)	Paenibacillaceae(100)	Paenibacillus(86)		0	7	0	0
Bacteria(100)	Proteobacteria(100)	Gammaproteobacteria(100)	Enterobacteriales(100)	Enterobacteriaceae(100)	Enterobacteriaceae_unclassified(100)		7	0	0	0
Bacteria(100)	Proteobacteria(100)	Gammaproteobacteria(100)	Gammaproteobacteria_unclassified(86)	Gammaproteobacteria_unclassified(86)	Gammaproteobacteria_unclassified(86)		3	1	0	3
Bacteria(100)	Firmicutes(100)	Clostridia(100)	Clostridiales(100)	Ruminococcaceae(100)	Faecalibacterium(100)		2	2	2	1
Bacteria(100)	Proteobacteria(100)	Gammaproteobacteria(100)	Gammaproteobacteria_unclassified(100)	Gammaproteobacteria_unclassified(100)	Gammaproteobacteria_unclassified(100)		1	2	2	2
Bacteria(100)	Firmicutes(100)	Firmicutes_unclassified(58)	Firmicutes_unclassified(58)	Firmicutes_unclassified(58)	Firmicutes_unclassified(58)		7	0	0	0
Bacteria(100)	Proteobacteria(100)	Gammaproteobacteria(100)	Gammaproteobacteria_unclassified(100)	Gammaproteobacteria_unclassified(100)	Gammaproteobacteria_unclassified(100)		4	3	0	0
Bacteria(100)	Proteobacteria(100)	Gammaproteobacteria(100)	Gammaproteobacteria_unclassified(100)	Gammaproteobacteria_unclassified(100)	Gammaproteobacteria_unclassified(100)		0	2	0	5
Bacteria(100)	Bacteroidetes(100)	Bacteroidia(100)	Bacteroidales(100)	Bacteroidaceae(100)	Bacteroides(100)		4	2	1	0
Bacteria(100)	Proteobacteria(100)	Gammaproteobacteria(100)	Enterobacteriales(100)	Enterobacteriaceae(100)	Enterobacteriaceae_unclassified(100)		5	2	0	0
Bacteria(100)	Proteobacteria(100)	Gammaproteobacteria(100)	Gammaproteobacteria_unclassified(100)	Gammaproteobacteria_unclassified(100)	Gammaproteobacteria_unclassified(100)		0	0	0	7
Bacteria(100)	Proteobacteria(100)	Gammaproteobacteria(100)	Gammaproteobacteria_unclassified(100)	Gammaproteobacteria_unclassified(100)	Gammaproteobacteria_unclassified(100)		0	0	1	6
Bacteria(100)	Planctomycetes(100)	Phycisphaerae(100)	Phycisphaerales(100)	Phycisphaeraceae(100)	Algisphaera(100)		7	0	0	0
Bacteria(100)	Firmicutes(100)	Bacilli(100)	Bacilli_unclassified(100)	Bacilli_unclassified(100)	Bacilli_unclassified(100)		0	0	6	0
Bacteria(100)	Proteobacteria(100)	Gammaproteobacteria(100)	Gammaproteobacteria_unclassified(100)	Gammaproteobacteria_unclassified(100)	Gammaproteobacteria_unclassified(100)		3	0	0	3
Bacteria(100)	Actinobacteria(100)	Actinobacteria(100)	Frankiales(100)	Geodermatophilaceae(100)	Geodermatophilus(100)		0	0	6	0
Bacteria(100)	Proteobacteria(100)	Gammaproteobacteria(100)	Betaproteobacteriales(100)	Betaproteobacteriales_unclassified(100)	Betaproteobacteriales_unclassified(100)		0	6	0	0
Bacteria(100)	Proteobacteria(100)	Alphaproteobacteria(100)	Rhodobacterales(100)	Rhodobacteraceae(100)	Rhodobacteraceae_unclassified(100)		6	0	0	0
Bacteria(100)	Firmicutes(100)	Bacilli(100)	Bacillales(100)	Paenibacillaceae(100)	Paenibacillaceae_unclassified(84)		6	0	0	0
Bacteria(100)	Bacteria_unclassified(100)	Bacteria_unclassified(100)	Bacteria_unclassified(100)	Bacteria_unclassified(100)	Bacteria_unclassified(100)		6	0	0	0
Bacteria(100)	Firmicutes(100)	Firmicutes_unclassified(84)	Firmicutes_unclassified(84)	Firmicutes_unclassified(84)	Firmicutes_unclassified(84)		6	0	0	0
Bacteria(100)	Proteobacteria(100)	Gammaproteobacteria(100)	Gammaproteobacteria_unclassified(100)	Gammaproteobacteria_unclassified(100)	Gammaproteobacteria_unclassified(100)		0	5	0	1
Bacteria(100)	Bacteroidetes(100)	Bacteroidia(100)	Bacteroidia_unclassified(100)	Bacteroidia_unclassified(100)	Bacteroidia_unclassified(100)		6	0	0	0
Bacteria(100)	Bacteroidetes(100)	Bacteroidia(100)	Chitinophagales(100)	Chitinophagaceae(100)	Chitinophagaceae_unclassified(100)		0	0	6	0
Bacteria(100)	Actinobacteria(100)	Actinobacteria(100)	Micrococcales(100)	Microbacteriaceae(100)	Microbacteriaceae_unclassified(67)		6	0	0	0
Bacteria(100)	Bacteria_unclassified(100)	Bacteria_unclassified(100)	Bacteria_unclassified(100)	Bacteria_unclassified(100)	Bacteria_unclassified(100)		0	0	0	6
Bacteria(100)	Proteobacteria(100)	Deltaproteobacteria(100)	Desulfuromonadales(100)	Desulfuromonadaceae(67)	Desulfuromonadaceae_unclassified(67)		2	0	4	0
Bacteria(100)	Proteobacteria(100)	Gammaproteobacteria(100)	Gammaproteobacteria_unclassified(100)	Gammaproteobacteria_unclassified(100)	Gammaproteobacteria_unclassified(100)		2	0	0	4
Bacteria(100)	Bacteria_unclassified(100)	Bacteria_unclassified(100)	Bacteria_unclassified(100)	Bacteria_unclassified(100)	Bacteria_unclassified(100)		6	0	0	0
Bacteria(100)	Bacteroidetes(100)	Bacteroidia(100)	Bacteroidales(100)	Bacteroidaceae(100)	Bacteroides(100)		2	1	2	1
Bacteria(100)	Proteobacteria(100)	Gammaproteobacteria(100)	Gammaproteobacteria_unclassified(100)	Gammaproteobacteria_unclassified(100)	Gammaproteobacteria_unclassified(100)		3	0	2	1
Bacteria(100)	Proteobacteria(100)	Gammaproteobacteria(100)	Betaproteobacteriales(100)	Burkholderiaceae(100)	Massilia(67)		6	0	0	0
Bacteria(100)	Proteobacteria(100)	Gammaproteobacteria(100)	Gammaproteobacteria_unclassified(100)	Gammaproteobacteria_unclassified(100)	Gammaproteobacteria_unclassified(100)		2	2	0	2
Bacteria(100)	Proteobacteria(100)	Gammaproteobacteria(100)	Gammaproteobacteria_unclassified(100)	Gammaproteobacteria_unclassified(100)	Gammaproteobacteria_unclassified(100)		0	5	0	0
Bacteria(100)	Firmicutes(61)	Firmicutes_unclassified(61)	Firmicutes_unclassified(61)	Firmicutes_unclassified(61)	Firmicutes_unclassified(61)		5	0	0	0
Bacteria(100)	Bacteria_unclassified(100)	Bacteria_unclassified(100)	Bacteria_unclassified(100)	Bacteria_unclassified(100)	Bacteria_unclassified(100)		5	0	0	0
Bacteria(100)	Actinobacteria(100)	Actinobacteria(100)	Actinobacteria_unclassified(100)	Actinobacteria_unclassified(100)	Actinobacteria_unclassified(100)		5	0	0	0
Bacteria(100)	Firmicutes(100)	Clostridia(100)	Clostridiales(100)	Clostridiales_unclassified(100)	Clostridiales_unclassified(100)		2	1	0	2
Bacteria(100)	Bacteroidetes(100)	Bacteroidia(100)	Sphingobacteriales(100)	KD3-93(100)	KD3-93_ge(100)		0	0	5	0
Bacteria(100)	Proteobacteria(100)	Gammaproteobacteria(100)	Gammaproteobacteria_unclassified(100)	Gammaproteobacteria_unclassified(100)	Gammaproteobacteria_unclassified(100)		0	0	2	3
Bacteria(100)	Actinobacteria(100)	Actinobacteria(100)	Bifidobacteriales(100)	Bifidobacteriaceae(100)	Bifidobacterium(80)		5	0	0	0
Bacteria(100)	Proteobacteria(100)	Gammaproteobacteria(100)	Gammaproteobacteria_unclassified(100)	Gammaproteobacteria_unclassified(100)	Gammaproteobacteria_unclassified(100)		1	1	0	3
Bacteria(100)	Bacteria_unclassified(100)	Bacteria_unclassified(100)	Bacteria_unclassified(100)	Bacteria_unclassified(100)	Bacteria_unclassified(100)		5	0	0	0
Bacteria(100)	Proteobacteria(100)	Gammaproteobacteria(100)	Pseudomonadales(61)	Pseudomonadaceae(61)	Pseudomonas(61)		0	5	0	0
Bacteria(100)	Proteobacteria(100)	Gammaproteobacteria(100)	Enterobacteriales(100)	Enterobacteriaceae(100)	Enterobacteriaceae_unclassified(100)		3	1	1	0
Bacteria(100)	Proteobacteria(100)	Gammaproteobacteria(100)	Gammaproteobacteria_unclassified(100)	Gammaproteobacteria_unclassified(100)	Gammaproteobacteria_unclassified(100)		2	1	1	1
Bacteria(100)	Proteobacteria(100)	Gammaproteobacteria(100)	Enterobacteriales(100)	Enterobacteriaceae(100)	Enterobacteriaceae_unclassified(100)		5	0	0	0
Bacteria(100)	Proteobacteria(100)	Gammaproteobacteria(100)	Pseudomonadales(100)	Moraxellaceae(100)	Acinetobacter(100)		1	2	0	2
Bacteria(100)	Proteobacteria(100)	Gammaproteobacteria(100)	Gammaproteobacteria_unclassified(100)	Gammaproteobacteria_unclassified(100)	Gammaproteobacteria_unclassified(100)		2	1	0	2
Bacteria(100)	Deinococcus-Thermus(100)	Deinococci(100)	Deinococcales(100)	Trueperaceae(100)	Truepera(100)		5	0	0	0
Bacteria(100)	Proteobacteria(100)	Gammaproteobacteria(100)	Gammaproteobacteria_unclassified(80)	Gammaproteobacteria_unclassified(80)	Gammaproteobacteria_unclassified(80)		0	0	1	4
Bacteria(100)	Proteobacteria(100)	Gammaproteobacteria(100)	Gammaproteobacteria_unclassified(100)	Gammaproteobacteria_unclassified(100)	Gammaproteobacteria_unclassified(100)		0	1	4	0
Bacteria(100)	Proteobacteria(100)	Gammaproteobacteria(100)	Gammaproteobacteria_unclassified(100)	Gammaproteobacteria_unclassified(100)	Gammaproteobacteria_unclassified(100)		1	3	0	1
Bacteria(100)	Firmicutes(100)	Firmicutes_unclassified(100)	Firmicutes_unclassified(100)	Firmicutes_unclassified(100)	Firmicutes_unclassified(100)		0	4	0	1
Bacteria(100)	Proteobacteria(100)	Gammaproteobacteria(100)	Gammaproteobacteria_unclassified(100)	Gammaproteobacteria_unclassified(100)	Gammaproteobacteria_unclassified(100)		1	0	0	3
Bacteria(100)	Bacteroidetes(100)	Bacteroidia(100)	Bacteroidales(100)	Prevotellaceae(100)	Prevotella_7(100)		0	0	4	0
Bacteria(100)	Proteobacteria(100)	Gammaproteobacteria(100)	Gammaproteobacteria_unclassified(100)	Gammaproteobacteria_unclassified(100)	Gammaproteobacteria_unclassified(100)		0	0	2	2
Bacteria(100)	Proteobacteria(100)	Gammaproteobacteria(100)	Gammaproteobacteria_unclassified(100)	Gammaproteobacteria_unclassified(100)	Gammaproteobacteria_unclassified(100)		2	0	0	2
Bacteria(100)	Cyanobacteria(100)	Melainabacteria(100)	Caenarcaniphilales(100)	Caenarcaniphilales_fa(100)	Caenarcaniphilales_ge(100)		4	0	0	0
Bacteria(100)	Bacteroidetes(100)	Bacteroidia(100)	Chitinophagales(100)	Chitinophagales_unclassified(100)	Chitinophagales_unclassified(100)		4	0	0	0
Bacteria(100)	Proteobacteria(100)	Gammaproteobacteria(100)	Gammaproteobacteria_unclassified(100)	Gammaproteobacteria_unclassified(100)	Gammaproteobacteria_unclassified(100)		0	1	0	3
Bacteria(100)	Proteobacteria(100)	Gammaproteobacteria(100)	Gammaproteobacteria_unclassified(100)	Gammaproteobacteria_unclassified(100)	Gammaproteobacteria_unclassified(100)		0	0	4	0
Bacteria(100)	Proteobacteria(100)	Gammaproteobacteria(100)	Gammaproteobacteria_unclassified(100)	Gammaproteobacteria_unclassified(100)	Gammaproteobacteria_unclassified(100)		1	1	0	2
Bacteria(100)	Actinobacteria(100)	Actinobacteria(100)	Bifidobacteriales(100)	Bifidobacteriaceae(100)	Bifidobacterium(100)		4	0	0	0
Bacteria(100)	Firmicutes(100)	Bacilli(100)	Lactobacillales(100)	Streptococcaceae(75)	Streptococcus(75)		0	0	4	0
Bacteria(100)	Proteobacteria(100)	Gammaproteobacteria(100)	Betaproteobacteriales(100)	Burkholderiaceae(100)	Burkholderiaceae_unclassified(100)		0	0	4	0
Bacteria(100)	Proteobacteria(100)	Gammaproteobacteria(100)	Gammaproteobacteria_unclassified(100)	Gammaproteobacteria_unclassified(100)	Gammaproteobacteria_unclassified(100)		2	1	0	1
Bacteria(100)	Proteobacteria(100)	Gammaproteobacteria(100)	Gammaproteobacteria_unclassified(100)	Gammaproteobacteria_unclassified(100)	Gammaproteobacteria_unclassified(100)		1	2	0	1
Bacteria(100)	Actinobacteria(100)	Actinobacteria(100)	Bifidobacteriales(100)	Bifidobacteriaceae(100)	Bifidobacterium(100)		4	0	0	0
Bacteria(100)	Proteobacteria(100)	Gammaproteobacteria(100)	Gammaproteobacteria_unclassified(100)	Gammaproteobacteria_unclassified(100)	Gammaproteobacteria_unclassified(100)		0	2	0	2
Bacteria(100)	Proteobacteria(100)	Gammaproteobacteria(100)	Gammaproteobacteria_unclassified(100)	Gammaproteobacteria_unclassified(100)	Gammaproteobacteria_unclassified(100)		1	1	1	1
Bacteria(100)	Bacteria_unclassified(100)	Bacteria_unclassified(100)	Bacteria_unclassified(100)	Bacteria_unclassified(100)	Bacteria_unclassified(100)		4	0	0	0
Bacteria(100)	Proteobacteria(100)	Gammaproteobacteria(100)	Gammaproteobacteria_unclassified(100)	Gammaproteobacteria_unclassified(100)	Gammaproteobacteria_unclassified(100)		2	1	0	1
Bacteria(100)	Bacteria_unclassified(100)	Bacteria_unclassified(100)	Bacteria_unclassified(100)	Bacteria_unclassified(100)	Bacteria_unclassified(100)		4	0	0	0
Bacteria(100)	Actinobacteria(100)	Actinobacteria(100)	Micrococcales(100)	Microbacteriaceae(100)	Microbacterium(100)		4	0	0	0
Bacteria(100)	Proteobacteria(100)	Gammaproteobacteria(100)	Oceanospirillales(100)	Kangiellaceae(100)	Kangiella(100)		4	0	0	0
Bacteria(100)	Proteobacteria(100)	Gammaproteobacteria(100)	Gammaproteobacteria_unclassified(100)	Gammaproteobacteria_unclassified(100)	Gammaproteobacteria_unclassified(100)		0	0	3	1
Bacteria(100)	Proteobacteria(100)	Gammaproteobacteria(100)	Gammaproteobacteria_unclassified(100)	Gammaproteobacteria_unclassified(100)	Gammaproteobacteria_unclassified(100)		3	0	1	0
Bacteria(100)	Proteobacteria(100)	Gammaproteobacteria(100)	Gammaproteobacteria_unclassified(100)	Gammaproteobacteria_unclassified(100)	Gammaproteobacteria_unclassified(100)		1	2	1	0
Bacteria(100)	Proteobacteria(100)	Deltaproteobacteria(100)	Desulfuromonadales(100)	Desulfuromonadaceae(75)	Desulfuromonas(75)		0	0	4	0
Bacteria(100)	Proteobacteria(100)	Gammaproteobacteria(100)	Gammaproteobacteria_unclassified(100)	Gammaproteobacteria_unclassified(100)	Gammaproteobacteria_unclassified(100)		0	1	1	2
Bacteria(100)	Proteobacteria(100)	Deltaproteobacteria(100)	Desulfobacterales(100)	Desulfobulbaceae(100)	Desulfocapsa(75)		0	4	0	0
Bacteria(100)	Proteobacteria(100)	Gammaproteobacteria(100)	Gammaproteobacteria_unclassified(100)	Gammaproteobacteria_unclassified(100)	Gammaproteobacteria_unclassified(100)		1	3	0	0
Bacteria(100)	Epsilonbacteraeota(100)	Campylobacteria(100)	Campylobacterales(100)	Sulfurovaceae(100)	Sulfurovum(100)		0	3	0	1
Bacteria(100)	Proteobacteria(100)	Gammaproteobacteria(100)	Gammaproteobacteria_unclassified(100)	Gammaproteobacteria_unclassified(100)	Gammaproteobacteria_unclassified(100)		0	1	1	2
Bacteria(100)	Proteobacteria(100)	Gammaproteobacteria(100)	Gammaproteobacteria_unclassified(100)	Gammaproteobacteria_unclassified(100)	Gammaproteobacteria_unclassified(100)		0	1	0	3
Bacteria(100)	Proteobacteria(100)	Gammaproteobacteria(100)	Gammaproteobacteria_Incertae_Sedis(100)	Unknown_Family(100)	Acidibacter(100)		0	4	0	0
Bacteria(100)	Proteobacteria(100)	Gammaproteobacteria(100)	Gammaproteobacteria_unclassified(100)	Gammaproteobacteria_unclassified(100)	Gammaproteobacteria_unclassified(100)		1	3	0	0
Bacteria(100)	Bacteria_unclassified(100)	Bacteria_unclassified(100)	Bacteria_unclassified(100)	Bacteria_unclassified(100)	Bacteria_unclassified(100)		4	0	0	0
Bacteria(100)	Proteobacteria(100)	Gammaproteobacteria(100)	Gammaproteobacteria_unclassified(100)	Gammaproteobacteria_unclassified(100)	Gammaproteobacteria_unclassified(100)		2	2	0	0
Bacteria(100)	Proteobacteria(100)	Gammaproteobacteria(100)	Gammaproteobacteria_unclassified(100)	Gammaproteobacteria_unclassified(100)	Gammaproteobacteria_unclassified(100)		2	1	0	1
Bacteria(100)	Proteobacteria(100)	Gammaproteobacteria(100)	Pseudomonadales(100)	Moraxellaceae(100)	Moraxellaceae_unclassified(100)		4	0	0	0
Bacteria(100)	Proteobacteria(100)	Gammaproteobacteria(100)	Gammaproteobacteria_unclassified(100)	Gammaproteobacteria_unclassified(100)	Gammaproteobacteria_unclassified(100)		0	1	1	2
Bacteria(100)	Proteobacteria(100)	Gammaproteobacteria(100)	Enterobacteriales(100)	Enterobacteriaceae(100)	Enterobacteriaceae_unclassified(100)		0	0	4	0
Bacteria(100)	Proteobacteria(100)	Gammaproteobacteria(100)	Gammaproteobacteria_unclassified(100)	Gammaproteobacteria_unclassified(100)	Gammaproteobacteria_unclassified(100)		1	1	0	2
Bacteria(100)	Proteobacteria(100)	Gammaproteobacteria(100)	Gammaproteobacteria_unclassified(100)	Gammaproteobacteria_unclassified(100)	Gammaproteobacteria_unclassified(100)		0	0	0	4
Bacteria(100)	Proteobacteria(100)	Gammaproteobacteria(100)	Betaproteobacteriales(100)	Hydrogenophilaceae(100)	Tepidiphilus(100)		0	0	4	0
Bacteria(100)	Actinobacteria(100)	Actinobacteria_unclassified(100)	Actinobacteria_unclassified(100)	Actinobacteria_unclassified(100)	Actinobacteria_unclassified(100)		4	0	0	0
Bacteria(100)	Proteobacteria(100)	Gammaproteobacteria(100)	Gammaproteobacteria_unclassified(100)	Gammaproteobacteria_unclassified(100)	Gammaproteobacteria_unclassified(100)		3	0	0	1
Bacteria(100)	Bacteroidetes(100)	Bacteroidia(100)	Bacteroidia_unclassified(100)	Bacteroidia_unclassified(100)	Bacteroidia_unclassified(100)		4	0	0	0
Bacteria(100)	Proteobacteria(100)	Gammaproteobacteria(100)	Gammaproteobacteria_unclassified(100)	Gammaproteobacteria_unclassified(100)	Gammaproteobacteria_unclassified(100)		0	4	0	0
Bacteria(100)	Proteobacteria(100)	Gammaproteobacteria(100)	Betaproteobacteriales(100)	Methylophilaceae(100)	Methylophilaceae_unclassified(100)		0	4	0	0
Bacteria(100)	Actinobacteria(100)	Acidimicrobiia(100)	Microtrichales(100)	Microtrichales_unclassified(100)	Microtrichales_unclassified(100)		4	0	0	0
Bacteria(100)	Firmicutes(100)	Bacilli(100)	Lactobacillales(100)	Lactobacillales_unclassified(100)	Lactobacillales_unclassified(100)		4	0	0	0
Bacteria(100)	Proteobacteria(100)	Gammaproteobacteria(100)	Gammaproteobacteria_unclassified(100)	Gammaproteobacteria_unclassified(100)	Gammaproteobacteria_unclassified(100)		1	1	0	2
Bacteria(100)	Proteobacteria(100)	Gammaproteobacteria(100)	Gammaproteobacteria_unclassified(100)	Gammaproteobacteria_unclassified(100)	Gammaproteobacteria_unclassified(100)		3	1	0	0
Bacteria(100)	Proteobacteria(100)	Alphaproteobacteria(100)	Rhizobiales(100)	Beijerinckiaceae(100)	Methylobacterium(100)		0	0	4	0
Bacteria(100)	Proteobacteria(100)	Gammaproteobacteria(100)	Gammaproteobacteria_unclassified(100)	Gammaproteobacteria_unclassified(100)	Gammaproteobacteria_unclassified(100)		2	0	1	1
Bacteria(100)	Acidobacteria(100)	Subgroup_6(100)	Subgroup_6_unclassified(75)	Subgroup_6_unclassified(75)	Subgroup_6_unclassified(75)		4	0	0	0
Bacteria(100)	Proteobacteria(100)	Gammaproteobacteria(100)	Gammaproteobacteria_unclassified(75)	Gammaproteobacteria_unclassified(75)	Gammaproteobacteria_unclassified(75)		0	1	0	3
Bacteria(100)	Proteobacteria(100)	Gammaproteobacteria(100)	Gammaproteobacteria_unclassified(100)	Gammaproteobacteria_unclassified(100)	Gammaproteobacteria_unclassified(100)		3	0	1	0
Bacteria(100)	Proteobacteria(100)	Gammaproteobacteria(100)	Betaproteobacteriales(100)	Burkholderiaceae(100)	Burkholderiaceae_unclassified(100)		4	0	0	0
Bacteria(100)	Bacteroidetes(100)	Bacteroidia(100)	Bacteroidales(100)	Bacteroidales_unclassified(100)	Bacteroidales_unclassified(100)		0	4	0	0
Bacteria(100)	Proteobacteria(100)	Gammaproteobacteria(100)	Gammaproteobacteria_unclassified(100)	Gammaproteobacteria_unclassified(100)	Gammaproteobacteria_unclassified(100)		0	4	0	0
Bacteria(100)	Actinobacteria(100)	Actinobacteria(100)	Propionibacteriales(100)	Nocardioidaceae(100)	Nocardioidaceae_unclassified(100)		0	0	3	0
Bacteria(100)	Proteobacteria(100)	Gammaproteobacteria(100)	Gammaproteobacteria_unclassified(100)	Gammaproteobacteria_unclassified(100)	Gammaproteobacteria_unclassified(100)		1	0	0	2
Bacteria(100)	Proteobacteria(100)	Gammaproteobacteria(100)	Gammaproteobacteria_unclassified(100)	Gammaproteobacteria_unclassified(100)	Gammaproteobacteria_unclassified(100)		0	0	0	3
Bacteria(100)	Firmicutes(100)	Firmicutes_unclassified(100)	Firmicutes_unclassified(100)	Firmicutes_unclassified(100)	Firmicutes_unclassified(100)		0	2	1	0
Bacteria(100)	Bacteria_unclassified(100)	Bacteria_unclassified(100)	Bacteria_unclassified(100)	Bacteria_unclassified(100)	Bacteria_unclassified(100)		3	0	0	0
Bacteria(100)	Actinobacteria(100)	Actinobacteria_unclassified(100)	Actinobacteria_unclassified(100)	Actinobacteria_unclassified(100)	Actinobacteria_unclassified(100)		3	0	0	0
Bacteria(100)	Bacteria_unclassified(100)	Bacteria_unclassified(100)	Bacteria_unclassified(100)	Bacteria_unclassified(100)	Bacteria_unclassified(100)		0	3	0	0
Bacteria(100)	Proteobacteria(100)	Gammaproteobacteria(100)	Pseudomonadales(100)	Moraxellaceae(100)	Enhydrobacter(100)		0	0	3	0
Bacteria(100)	Bacteroidetes(100)	Bacteroidia(100)	Bacteroidia_unclassified(100)	Bacteroidia_unclassified(100)	Bacteroidia_unclassified(100)		3	0	0	0
Bacteria(100)	Proteobacteria(100)	Gammaproteobacteria(100)	Gammaproteobacteria_unclassified(100)	Gammaproteobacteria_unclassified(100)	Gammaproteobacteria_unclassified(100)		2	0	1	0
Bacteria(100)	Proteobacteria(100)	Gammaproteobacteria(100)	Gammaproteobacteria_unclassified(100)	Gammaproteobacteria_unclassified(100)	Gammaproteobacteria_unclassified(100)		2	1	0	0
Bacteria(100)	Actinobacteria(100)	Actinobacteria(100)	Propionibacteriales(67)	Nocardioidaceae(67)	Nocardioidaceae_unclassified(67)		0	0	3	0
Bacteria(100)	Proteobacteria(100)	Gammaproteobacteria(100)	Gammaproteobacteria_unclassified(100)	Gammaproteobacteria_unclassified(100)	Gammaproteobacteria_unclassified(100)		2	0	0	1
Bacteria(100)	Bacteria_unclassified(100)	Bacteria_unclassified(100)	Bacteria_unclassified(100)	Bacteria_unclassified(100)	Bacteria_unclassified(100)		3	0	0	0
Bacteria(100)	Proteobacteria(100)	Gammaproteobacteria(100)	Gammaproteobacteria_unclassified(100)	Gammaproteobacteria_unclassified(100)	Gammaproteobacteria_unclassified(100)		1	0	0	2
Bacteria(100)	Proteobacteria(100)	Gammaproteobacteria(100)	Betaproteobacteriales(100)	Hydrogenophilaceae(100)	Tepidiphilus(100)		0	0	3	0
Bacteria(100)	Proteobacteria(100)	Gammaproteobacteria(100)	Pseudomonadales(100)	Moraxellaceae(100)	Acinetobacter(100)		3	0	0	0
Bacteria(100)	Proteobacteria(100)	Gammaproteobacteria(100)	Gammaproteobacteria_unclassified(100)	Gammaproteobacteria_unclassified(100)	Gammaproteobacteria_unclassified(100)		3	0	0	0
Bacteria(100)	Actinobacteria(100)	Actinobacteria(100)	Propionibacteriales(67)	Propionibacteriales_unclassified(67)	Propionibacteriales_unclassified(67)		0	0	3	0
Bacteria(100)	Proteobacteria(100)	Gammaproteobacteria(100)	Gammaproteobacteria_unclassified(100)	Gammaproteobacteria_unclassified(100)	Gammaproteobacteria_unclassified(100)		1	1	0	1
Bacteria(100)	Proteobacteria(100)	Alphaproteobacteria(100)	Rhizobiales(100)	Xanthobacteraceae(100)	Rhodopseudomonas(67)		0	0	0	3
Bacteria(100)	Proteobacteria(100)	Gammaproteobacteria(100)	Gammaproteobacteria_unclassified(100)	Gammaproteobacteria_unclassified(100)	Gammaproteobacteria_unclassified(100)		2	1	0	0
Bacteria(100)	Proteobacteria(100)	Gammaproteobacteria(100)	Betaproteobacteriales(100)	Hydrogenophilaceae(100)	Tepidiphilus(100)		0	0	3	0
Bacteria(100)	Proteobacteria(100)	Gammaproteobacteria(100)	Gammaproteobacteria_unclassified(100)	Gammaproteobacteria_unclassified(100)	Gammaproteobacteria_unclassified(100)		0	3	0	0
Bacteria(100)	Proteobacteria(100)	Gammaproteobacteria(100)	Gammaproteobacteria_unclassified(100)	Gammaproteobacteria_unclassified(100)	Gammaproteobacteria_unclassified(100)		0	0	0	3
Bacteria(100)	Firmicutes(100)	Bacilli(100)	Bacillales(100)	Paenibacillaceae(100)	Paenibacillaceae_unclassified(100)		3	0	0	0
Bacteria(100)	Bacteroidetes(100)	Bacteroidia(100)	Flavobacteriales(100)	Flavobacteriaceae(100)	Flavobacteriaceae_unclassified(100)		3	0	0	0
Bacteria(100)	Proteobacteria(100)	Gammaproteobacteria(100)	Enterobacteriales(100)	Enterobacteriaceae(100)	Enterobacteriaceae_unclassified(100)		3	0	0	0
Bacteria(100)	Proteobacteria(100)	Gammaproteobacteria(100)	Pseudomonadales(100)	Moraxellaceae(100)	Acinetobacter(67)		1	2	0	0
Bacteria(100)	Bacteria_unclassified(100)	Bacteria_unclassified(100)	Bacteria_unclassified(100)	Bacteria_unclassified(100)	Bacteria_unclassified(100)		0	3	0	0
Bacteria(100)	Proteobacteria(100)	Gammaproteobacteria(100)	Gammaproteobacteria_Incertae_Sedis(100)	Unknown_Family(100)	Acidibacter(100)		0	3	0	0
Bacteria(100)	Proteobacteria(100)	Gammaproteobacteria(100)	Enterobacteriales(100)	Enterobacteriaceae(100)	Enterobacteriaceae_unclassified(100)		3	0	0	0
Bacteria(100)	Proteobacteria(100)	Gammaproteobacteria(100)	Gammaproteobacteria_unclassified(100)	Gammaproteobacteria_unclassified(100)	Gammaproteobacteria_unclassified(100)		0	1	0	2
Bacteria(100)	Actinobacteria(100)	Actinobacteria(100)	Corynebacteriales(100)	Dietziaceae(67)	Dietzia(67)		0	3	0	0
Bacteria(100)	Actinobacteria(100)	Actinobacteria(100)	Micrococcales(100)	Microbacteriaceae(100)	Microbacteriaceae_unclassified(67)		3	0	0	0
Bacteria(100)	Proteobacteria(100)	Gammaproteobacteria(100)	Gammaproteobacteria_unclassified(100)	Gammaproteobacteria_unclassified(100)	Gammaproteobacteria_unclassified(100)		0	1	0	2
Bacteria(100)	Proteobacteria(100)	Gammaproteobacteria(100)	Betaproteobacteriales(100)	Burkholderiaceae(100)	Burkholderiaceae_unclassified(67)		0	0	0	3
Bacteria(100)	Proteobacteria(100)	Gammaproteobacteria(100)	Alteromonadales(100)	Marinobacteraceae(100)	Marinobacter(100)		0	0	3	0
Bacteria(100)	Chloroflexi(100)	Dehalococcoidia(100)	GIF9(100)	AB-539-J10(100)	SCGC-AB-539-J10(67)		0	3	0	0
Bacteria(100)	Proteobacteria(100)	Gammaproteobacteria(100)	Gammaproteobacteria_unclassified(100)	Gammaproteobacteria_unclassified(100)	Gammaproteobacteria_unclassified(100)		0	0	0	3
Bacteria(100)	Proteobacteria(100)	Gammaproteobacteria(100)	Gammaproteobacteria_unclassified(100)	Gammaproteobacteria_unclassified(100)	Gammaproteobacteria_unclassified(100)		1	1	1	0
Bacteria(100)	Actinobacteria(100)	Actinobacteria(100)	Bifidobacteriales(100)	Bifidobacteriaceae(100)	Bifidobacterium(100)		3	0	0	0
Bacteria(100)	Proteobacteria(100)	Deltaproteobacteria(100)	Desulfobacterales(100)	Desulfobulbaceae(100)	Desulfobulbaceae_unclassified(100)		0	3	0	0
Bacteria(100)	Actinobacteria(100)	Acidimicrobiia(100)	Microtrichales(100)	Ilumatobacteraceae(100)	uncultured(67)		2	0	1	0
Bacteria(100)	Acidobacteria(100)	Subgroup_6(100)	Subgroup_6_unclassified(100)	Subgroup_6_unclassified(100)	Subgroup_6_unclassified(100)		3	0	0	0
Bacteria(100)	Proteobacteria(100)	Gammaproteobacteria(100)	Gammaproteobacteria_unclassified(100)	Gammaproteobacteria_unclassified(100)	Gammaproteobacteria_unclassified(100)		0	0	0	3
Bacteria(100)	Proteobacteria(100)	Gammaproteobacteria(100)	Gammaproteobacteria_unclassified(100)	Gammaproteobacteria_unclassified(100)	Gammaproteobacteria_unclassified(100)		0	2	0	1
Bacteria(100)	Proteobacteria(100)	Gammaproteobacteria(100)	Gammaproteobacteria_unclassified(100)	Gammaproteobacteria_unclassified(100)	Gammaproteobacteria_unclassified(100)		2	0	0	1
Bacteria(100)	Bacteroidetes(100)	Bacteroidia(100)	Bacteroidales(100)	Prevotellaceae(100)	Prevotella_7(100)		0	0	3	0
Bacteria(100)	Proteobacteria(100)	Gammaproteobacteria(100)	Enterobacteriales(100)	Enterobacteriaceae(100)	Enterobacteriaceae_unclassified(100)		3	0	0	0
Bacteria(100)	Proteobacteria(100)	Gammaproteobacteria(67)	Gammaproteobacteria_unclassified(67)	Gammaproteobacteria_unclassified(67)	Gammaproteobacteria_unclassified(67)		1	0	1	1
Bacteria(100)	Proteobacteria(100)	Gammaproteobacteria(100)	Gammaproteobacteria_unclassified(100)	Gammaproteobacteria_unclassified(100)	Gammaproteobacteria_unclassified(100)		2	0	0	1
Bacteria(100)	Proteobacteria(100)	Gammaproteobacteria(100)	Gammaproteobacteria_unclassified(100)	Gammaproteobacteria_unclassified(100)	Gammaproteobacteria_unclassified(100)		1	0	0	2
Bacteria(100)	Proteobacteria(100)	Gammaproteobacteria(100)	Gammaproteobacteria_unclassified(100)	Gammaproteobacteria_unclassified(100)	Gammaproteobacteria_unclassified(100)		2	0	1	0
Bacteria(100)	Bacteroidetes(100)	Bacteroidia(100)	Bacteroidales(100)	Rikenellaceae(100)	Alistipes(100)		2	0	0	1
Bacteria(100)	Proteobacteria(100)	Gammaproteobacteria(100)	Gammaproteobacteria_unclassified(100)	Gammaproteobacteria_unclassified(100)	Gammaproteobacteria_unclassified(100)		1	2	0	0
Bacteria(100)	Proteobacteria(100)	Gammaproteobacteria(100)	Pseudomonadales(100)	Moraxellaceae(100)	Acinetobacter(100)		0	1	0	2
Bacteria(100)	Proteobacteria(100)	Gammaproteobacteria(67)	Gammaproteobacteria_unclassified(67)	Gammaproteobacteria_unclassified(67)	Gammaproteobacteria_unclassified(67)		0	1	0	2
Bacteria(100)	Proteobacteria(100)	Gammaproteobacteria(100)	Gammaproteobacteria_unclassified(100)	Gammaproteobacteria_unclassified(100)	Gammaproteobacteria_unclassified(100)		1	1	0	1
Bacteria(100)	Proteobacteria(100)	Gammaproteobacteria(100)	Gammaproteobacteria_unclassified(100)	Gammaproteobacteria_unclassified(100)	Gammaproteobacteria_unclassified(100)		0	1	0	2
Bacteria(100)	Proteobacteria(100)	Gammaproteobacteria(100)	Pseudomonadales(67)	Pseudomonadaceae(67)	Pseudomonas(67)		0	2	1	0
Bacteria(100)	Bacteria_unclassified(100)	Bacteria_unclassified(100)	Bacteria_unclassified(100)	Bacteria_unclassified(100)	Bacteria_unclassified(100)		3	0	0	0
Bacteria(100)	Actinobacteria(100)	Actinobacteria(100)	Bifidobacteriales(100)	Bifidobacteriaceae(100)	Bifidobacterium(100)		3	0	0	0
Bacteria(100)	Actinobacteria(100)	Actinobacteria(100)	Corynebacteriales(100)	Dietziaceae(100)	Dietzia(100)		0	3	0	0
Bacteria(100)	Actinobacteria(100)	Actinobacteria(100)	Bifidobacteriales(100)	Bifidobacteriaceae(100)	Bifidobacterium(100)		3	0	0	0
Bacteria(100)	Proteobacteria(100)	Gammaproteobacteria(100)	Gammaproteobacteria_unclassified(100)	Gammaproteobacteria_unclassified(100)	Gammaproteobacteria_unclassified(100)		1	0	0	2
Bacteria(100)	Proteobacteria(100)	Gammaproteobacteria(100)	Gammaproteobacteria_unclassified(100)	Gammaproteobacteria_unclassified(100)	Gammaproteobacteria_unclassified(100)		3	0	0	0
Bacteria(100)	Proteobacteria(100)	Gammaproteobacteria(100)	Gammaproteobacteria_unclassified(100)	Gammaproteobacteria_unclassified(100)	Gammaproteobacteria_unclassified(100)		1	0	0	2
Bacteria(100)	Proteobacteria(100)	Gammaproteobacteria(100)	Gammaproteobacteria_unclassified(100)	Gammaproteobacteria_unclassified(100)	Gammaproteobacteria_unclassified(100)		1	0	1	1
Bacteria(100)	Proteobacteria(100)	Gammaproteobacteria(100)	Gammaproteobacteria_unclassified(100)	Gammaproteobacteria_unclassified(100)	Gammaproteobacteria_unclassified(100)		2	0	0	1
Bacteria(100)	Firmicutes(100)	Bacilli(100)	Bacillales(100)	Paenibacillaceae(100)	Paenibacillaceae_unclassified(67)		3	0	0	0
Bacteria(100)	Proteobacteria(100)	Gammaproteobacteria(100)	Gammaproteobacteria_unclassified(100)	Gammaproteobacteria_unclassified(100)	Gammaproteobacteria_unclassified(100)		1	1	0	1
Bacteria(100)	Proteobacteria(100)	Gammaproteobacteria(100)	Gammaproteobacteria_unclassified(100)	Gammaproteobacteria_unclassified(100)	Gammaproteobacteria_unclassified(100)		1	0	2	0
Bacteria(100)	Firmicutes(100)	Bacilli(100)	Bacillales(100)	Bacillales_unclassified(100)	Bacillales_unclassified(100)		3	0	0	0
Bacteria(100)	Proteobacteria(100)	Gammaproteobacteria(100)	Gammaproteobacteria_unclassified(100)	Gammaproteobacteria_unclassified(100)	Gammaproteobacteria_unclassified(100)		1	2	0	0
Bacteria(100)	Proteobacteria(100)	Gammaproteobacteria(100)	Gammaproteobacteria_unclassified(100)	Gammaproteobacteria_unclassified(100)	Gammaproteobacteria_unclassified(100)		0	0	2	1
Bacteria(100)	Firmicutes(100)	Bacilli(100)	Bacillales(100)	Paenibacillaceae(100)	Brevibacillus(67)		3	0	0	0
Bacteria(100)	Proteobacteria(100)	Gammaproteobacteria(100)	Betaproteobacteriales(100)	Burkholderiaceae(100)	Burkholderiaceae_unclassified(100)		0	0	3	0
Bacteria(100)	Proteobacteria(100)	Gammaproteobacteria(100)	Gammaproteobacteria_unclassified(100)	Gammaproteobacteria_unclassified(100)	Gammaproteobacteria_unclassified(100)		0	1	0	2
Bacteria(100)	Bacteroidetes(100)	Bacteroidia(100)	Bacteroidia_unclassified(100)	Bacteroidia_unclassified(100)	Bacteroidia_unclassified(100)		3	0	0	0
Bacteria(100)	Proteobacteria(100)	Gammaproteobacteria(67)	Gammaproteobacteria_unclassified(67)	Gammaproteobacteria_unclassified(67)	Gammaproteobacteria_unclassified(67)		0	0	3	0
Bacteria(100)	Proteobacteria(100)	Gammaproteobacteria(100)	Enterobacteriales(100)	Enterobacteriaceae(100)	Enterobacteriaceae_unclassified(100)		1	0	2	0
Bacteria(100)	Bacteroidetes(100)	Bacteroidia(100)	Chitinophagales(67)	Chitinophagales_unclassified(67)	Chitinophagales_unclassified(67)		3	0	0	0
Bacteria(100)	Bacteria_unclassified(100)	Bacteria_unclassified(100)	Bacteria_unclassified(100)	Bacteria_unclassified(100)	Bacteria_unclassified(100)		3	0	0	0
Bacteria(100)	Proteobacteria(100)	Gammaproteobacteria(100)	Enterobacteriales(100)	Enterobacteriaceae(100)	Enterobacteriaceae_unclassified(100)		1	2	0	0
Bacteria(100)	Proteobacteria(100)	Gammaproteobacteria(100)	Gammaproteobacteria_unclassified(100)	Gammaproteobacteria_unclassified(100)	Gammaproteobacteria_unclassified(100)		0	0	1	2
Bacteria(100)	Proteobacteria(100)	Gammaproteobacteria(100)	Gammaproteobacteria_unclassified(100)	Gammaproteobacteria_unclassified(100)	Gammaproteobacteria_unclassified(100)		2	1	0	0
Bacteria(100)	Proteobacteria(100)	Gammaproteobacteria(100)	Gammaproteobacteria_Incertae_Sedis(100)	Unknown_Family(100)	Acidibacter(100)		0	3	0	0
Bacteria(100)	Proteobacteria(100)	Gammaproteobacteria(100)	Gammaproteobacteria_unclassified(100)	Gammaproteobacteria_unclassified(100)	Gammaproteobacteria_unclassified(100)		1	0	0	2
Bacteria(100)	Proteobacteria(100)	Gammaproteobacteria(100)	Pseudomonadales(100)	Moraxellaceae(100)	Acinetobacter(100)		1	1	0	1
Bacteria(100)	Proteobacteria(100)	Gammaproteobacteria(100)	Betaproteobacteriales(100)	Hydrogenophilaceae(100)	Tepidiphilus(100)		0	0	3	0
Bacteria(100)	Proteobacteria(100)	Gammaproteobacteria(100)	Xanthomonadales(100)	Xanthomonadaceae(100)	Luteimonas(100)		0	0	3	0
Bacteria(100)	Firmicutes(100)	Clostridia(100)	Clostridiales(100)	Family_XI(100)	Peptoniphilus(100)		0	0	3	0
Bacteria(100)	Proteobacteria(100)	Gammaproteobacteria(100)	Gammaproteobacteria_unclassified(100)	Gammaproteobacteria_unclassified(100)	Gammaproteobacteria_unclassified(100)		1	1	0	1
Bacteria(100)	Proteobacteria(100)	Gammaproteobacteria(100)	Gammaproteobacteria_unclassified(100)	Gammaproteobacteria_unclassified(100)	Gammaproteobacteria_unclassified(100)		2	1	0	0
Bacteria(100)	Proteobacteria(100)	Gammaproteobacteria(100)	Enterobacteriales(100)	Enterobacteriaceae(100)	Enterobacteriaceae_unclassified(100)		2	0	1	0
Bacteria(100)	Proteobacteria(100)	Gammaproteobacteria(100)	Gammaproteobacteria_unclassified(100)	Gammaproteobacteria_unclassified(100)	Gammaproteobacteria_unclassified(100)		0	1	0	2
Bacteria(100)	Proteobacteria(100)	Gammaproteobacteria(100)	Gammaproteobacteria_unclassified(100)	Gammaproteobacteria_unclassified(100)	Gammaproteobacteria_unclassified(100)		2	0	0	1
Bacteria(100)	Actinobacteria(100)	Actinobacteria(100)	Actinobacteria_unclassified(100)	Actinobacteria_unclassified(100)	Actinobacteria_unclassified(100)		0	0	3	0
Bacteria(100)	Proteobacteria(100)	Gammaproteobacteria(100)	Pseudomonadales(100)	Moraxellaceae(100)	Acinetobacter(100)		0	1	0	2
Bacteria(100)	Proteobacteria(100)	Alphaproteobacteria(100)	Rhodobacterales(100)	Rhodobacteraceae(100)	Rhodobacteraceae_unclassified(100)		3	0	0	0
Bacteria(100)	Proteobacteria(100)	Gammaproteobacteria(100)	Gammaproteobacteria_unclassified(100)	Gammaproteobacteria_unclassified(100)	Gammaproteobacteria_unclassified(100)		1	1	0	1
Bacteria(100)	Proteobacteria(100)	Gammaproteobacteria(100)	Gammaproteobacteria_unclassified(100)	Gammaproteobacteria_unclassified(100)	Gammaproteobacteria_unclassified(100)		0	0	1	2
Bacteria(100)	Proteobacteria(100)	Gammaproteobacteria(100)	Gammaproteobacteria_unclassified(100)	Gammaproteobacteria_unclassified(100)	Gammaproteobacteria_unclassified(100)		1	0	0	2
Bacteria(100)	Planctomycetes(100)	Phycisphaerae(100)	MSBL9(100)	SG8-4(100)	SG8-4_ge(100)		0	2	1	0
Bacteria(100)	Actinobacteria(100)	Actinobacteria(100)	Micrococcales(100)	Intrasporangiaceae(100)	Intrasporangiaceae_unclassified(100)		3	0	0	0
Bacteria(100)	Proteobacteria(100)	Gammaproteobacteria(100)	Gammaproteobacteria_unclassified(100)	Gammaproteobacteria_unclassified(100)	Gammaproteobacteria_unclassified(100)		2	0	1	0
Bacteria(100)	Proteobacteria(100)	Gammaproteobacteria(100)	Gammaproteobacteria_unclassified(100)	Gammaproteobacteria_unclassified(100)	Gammaproteobacteria_unclassified(100)		0	1	0	2
Bacteria(100)	Proteobacteria(100)	Gammaproteobacteria(100)	Gammaproteobacteria_unclassified(100)	Gammaproteobacteria_unclassified(100)	Gammaproteobacteria_unclassified(100)		1	2	0	0
Bacteria(100)	Proteobacteria(100)	Gammaproteobacteria(100)	Gammaproteobacteria_unclassified(100)	Gammaproteobacteria_unclassified(100)	Gammaproteobacteria_unclassified(100)		0	2	1	0
Bacteria(100)	Bacteroidetes(100)	Bacteroidia(100)	Chitinophagales(100)	Saprospiraceae(67)	Saprospiraceae_unclassified(67)		3	0	0	0
Bacteria(100)	Proteobacteria(100)	Gammaproteobacteria(100)	Gammaproteobacteria_unclassified(100)	Gammaproteobacteria_unclassified(100)	Gammaproteobacteria_unclassified(100)		0	1	0	2
Bacteria(100)	Actinobacteria(100)	Acidimicrobiia(100)	Microtrichales(67)	Microtrichales_unclassified(67)	Microtrichales_unclassified(67)		3	0	0	0
Bacteria(100)	Proteobacteria(100)	Gammaproteobacteria(100)	Gammaproteobacteria_unclassified(100)	Gammaproteobacteria_unclassified(100)	Gammaproteobacteria_unclassified(100)		0	3	0	0
Bacteria(100)	Bacteria_unclassified(100)	Bacteria_unclassified(100)	Bacteria_unclassified(100)	Bacteria_unclassified(100)	Bacteria_unclassified(100)		3	0	0	0
Bacteria(100)	Proteobacteria(100)	Gammaproteobacteria(100)	Betaproteobacteriales(100)	Burkholderiaceae(100)	Burkholderiaceae_unclassified(67)		0	3	0	0
Bacteria(100)	Proteobacteria(100)	Gammaproteobacteria(100)	Gammaproteobacteria_unclassified(100)	Gammaproteobacteria_unclassified(100)	Gammaproteobacteria_unclassified(100)		0	1	0	2
Bacteria(100)	Actinobacteria(100)	Actinobacteria(100)	Micrococcales(100)	Microbacteriaceae(100)	Curtobacterium(67)		3	0	0	0
Bacteria(100)	Proteobacteria(100)	Gammaproteobacteria(100)	Gammaproteobacteria_unclassified(100)	Gammaproteobacteria_unclassified(100)	Gammaproteobacteria_unclassified(100)		3	0	0	0
Bacteria(100)	Proteobacteria(100)	Alphaproteobacteria(100)	Rhodobacterales(100)	Rhodobacteraceae(100)	Rhodobacteraceae_unclassified(100)		0	0	3	0
Bacteria(100)	Proteobacteria(100)	Gammaproteobacteria(100)	Gammaproteobacteria_unclassified(100)	Gammaproteobacteria_unclassified(100)	Gammaproteobacteria_unclassified(100)		1	2	0	0
Bacteria(100)	Proteobacteria(100)	Gammaproteobacteria(100)	Gammaproteobacteria_unclassified(100)	Gammaproteobacteria_unclassified(100)	Gammaproteobacteria_unclassified(100)		1	2	0	0
Bacteria(100)	Proteobacteria(100)	Gammaproteobacteria(100)	Gammaproteobacteria_unclassified(100)	Gammaproteobacteria_unclassified(100)	Gammaproteobacteria_unclassified(100)		1	1	0	1
Bacteria(100)	Firmicutes(100)	Bacilli(100)	Bacillales(100)	Paenibacillaceae(100)	Paenibacillaceae_unclassified(100)		3	0	0	0
Bacteria(100)	Proteobacteria(100)	Gammaproteobacteria(100)	Pseudomonadales(100)	Moraxellaceae(100)	Acinetobacter(100)		3	0	0	0
Bacteria(100)	Bacteroidetes(100)	Bacteroidia(100)	Bacteroidales(100)	Prevotellaceae(100)	Prevotellaceae_unclassified(100)		3	0	0	0
Bacteria(100)	Bacteroidetes(100)	Bacteroidia(100)	Flavobacteriales(100)	Flavobacteriaceae(100)	Flavobacteriaceae_unclassified(100)		3	0	0	0
Bacteria(100)	Proteobacteria(100)	Gammaproteobacteria(100)	Gammaproteobacteria_unclassified(100)	Gammaproteobacteria_unclassified(100)	Gammaproteobacteria_unclassified(100)		0	3	0	0
Bacteria(100)	Proteobacteria(100)	Gammaproteobacteria(100)	Gammaproteobacteria_unclassified(100)	Gammaproteobacteria_unclassified(100)	Gammaproteobacteria_unclassified(100)		2	0	1	0
Bacteria(100)	Bacteria_unclassified(67)	Bacteria_unclassified(67)	Bacteria_unclassified(67)	Bacteria_unclassified(67)	Bacteria_unclassified(67)		3	0	0	0
Bacteria(100)	Bacteria_unclassified(67)	Bacteria_unclassified(67)	Bacteria_unclassified(67)	Bacteria_unclassified(67)	Bacteria_unclassified(67)		3	0	0	0
Bacteria(100)	Proteobacteria(100)	Gammaproteobacteria(100)	Pseudomonadales(100)	Moraxellaceae(100)	Acinetobacter(100)		3	0	0	0
Bacteria(100)	Proteobacteria(100)	Gammaproteobacteria(100)	Betaproteobacteriales(100)	Burkholderiaceae(100)	Burkholderiaceae_unclassified(100)		0	1	0	2
Bacteria(100)	Planctomycetes(100)	Planctomycetacia(100)	Pirellulales(100)	Pirellulaceae(100)	Pirellulaceae_unclassified(100)		3	0	0	0
Bacteria(100)	Actinobacteria(100)	Actinobacteria(100)	Micrococcales(100)	Microbacteriaceae(100)	Curtobacterium(100)		3	0	0	0
Bacteria(100)	Proteobacteria(100)	Gammaproteobacteria(100)	Gammaproteobacteria_unclassified(100)	Gammaproteobacteria_unclassified(100)	Gammaproteobacteria_unclassified(100)		1	1	0	1
Bacteria(100)	Proteobacteria(100)	Gammaproteobacteria(100)	Enterobacteriales(100)	Enterobacteriaceae(100)	Enterobacteriaceae_unclassified(100)		2	0	1	0
Bacteria(100)	Proteobacteria(100)	Gammaproteobacteria(100)	Gammaproteobacteria_unclassified(100)	Gammaproteobacteria_unclassified(100)	Gammaproteobacteria_unclassified(100)		3	0	0	0
Bacteria(100)	Proteobacteria(100)	Gammaproteobacteria(100)	Gammaproteobacteria_unclassified(100)	Gammaproteobacteria_unclassified(100)	Gammaproteobacteria_unclassified(100)		0	1	0	2
Bacteria(100)	Firmicutes(100)	Clostridia(100)	Clostridiales(100)	Family_XI(100)	Peptoniphilus(100)		0	0	3	0
Bacteria(100)	Proteobacteria(100)	Gammaproteobacteria(67)	Gammaproteobacteria_unclassified(67)	Gammaproteobacteria_unclassified(67)	Gammaproteobacteria_unclassified(67)		0	0	1	2
Bacteria(100)	Proteobacteria(100)	Gammaproteobacteria(100)	Pseudomonadales(100)	Moraxellaceae(100)	Acinetobacter(100)		3	0	0	0
Bacteria(100)	Proteobacteria(100)	Gammaproteobacteria(100)	Gammaproteobacteria_Incertae_Sedis(100)	Unknown_Family(100)	Acidibacter(100)		0	3	0	0
Bacteria(100)	Proteobacteria(100)	Gammaproteobacteria(100)	Gammaproteobacteria_unclassified(100)	Gammaproteobacteria_unclassified(100)	Gammaproteobacteria_unclassified(100)		1	1	0	1
Bacteria(100)	Proteobacteria(100)	Gammaproteobacteria(100)	Gammaproteobacteria_unclassified(100)	Gammaproteobacteria_unclassified(100)	Gammaproteobacteria_unclassified(100)		0	1	0	2
Bacteria(100)	Actinobacteria(100)	Actinobacteria(100)	Propionibacteriales(100)	Nocardioidaceae(100)	Marmoricola(100)		3	0	0	0
Bacteria(100)	Proteobacteria(100)	Gammaproteobacteria(100)	Gammaproteobacteria_unclassified(100)	Gammaproteobacteria_unclassified(100)	Gammaproteobacteria_unclassified(100)		0	0	0	3
Bacteria(100)	Proteobacteria(100)	Gammaproteobacteria(67)	Gammaproteobacteria_unclassified(67)	Gammaproteobacteria_unclassified(67)	Gammaproteobacteria_unclassified(67)		0	1	0	2
Bacteria(100)	Proteobacteria(100)	Gammaproteobacteria(100)	Gammaproteobacteria_unclassified(100)	Gammaproteobacteria_unclassified(100)	Gammaproteobacteria_unclassified(100)		1	1	0	1
Bacteria(100)	Proteobacteria(100)	Gammaproteobacteria(100)	Gammaproteobacteria_unclassified(100)	Gammaproteobacteria_unclassified(100)	Gammaproteobacteria_unclassified(100)		0	1	1	1
Bacteria(100)	Proteobacteria(100)	Gammaproteobacteria(100)	Pseudomonadales(100)	Moraxellaceae(100)	Acinetobacter(100)		0	3	0	0
Bacteria(100)	Proteobacteria(100)	Gammaproteobacteria(100)	Gammaproteobacteria_unclassified(100)	Gammaproteobacteria_unclassified(100)	Gammaproteobacteria_unclassified(100)		1	0	0	2
Bacteria(100)	Proteobacteria(100)	Gammaproteobacteria(67)	Gammaproteobacteria_unclassified(67)	Gammaproteobacteria_unclassified(67)	Gammaproteobacteria_unclassified(67)		0	1	0	2
Bacteria(100)	Proteobacteria(100)	Gammaproteobacteria(100)	Pseudomonadales(100)	Moraxellaceae(100)	Acinetobacter(100)		3	0	0	0
Bacteria(100)	Proteobacteria(100)	Gammaproteobacteria(100)	Gammaproteobacteria_unclassified(100)	Gammaproteobacteria_unclassified(100)	Gammaproteobacteria_unclassified(100)		0	2	0	1
Bacteria(100)	Proteobacteria(100)	Gammaproteobacteria(100)	Betaproteobacteriales(100)	Betaproteobacteriales_unclassified(100)	Betaproteobacteriales_unclassified(100)		0	3	0	0
Bacteria(100)	Proteobacteria(100)	Gammaproteobacteria(100)	Gammaproteobacteria_unclassified(100)	Gammaproteobacteria_unclassified(100)	Gammaproteobacteria_unclassified(100)		0	1	0	2
Bacteria(100)	Proteobacteria(100)	Alphaproteobacteria(100)	Rhodobacterales(100)	Rhodobacteraceae(100)	Rhodobacteraceae_unclassified(100)		0	0	3	0
Bacteria(100)	Proteobacteria(100)	Gammaproteobacteria(67)	Gammaproteobacteria_unclassified(67)	Gammaproteobacteria_unclassified(67)	Gammaproteobacteria_unclassified(67)		0	2	0	1
Bacteria(100)	Bacteria_unclassified(100)	Bacteria_unclassified(100)	Bacteria_unclassified(100)	Bacteria_unclassified(100)	Bacteria_unclassified(100)		3	0	0	0
Bacteria(100)	Proteobacteria(100)	Gammaproteobacteria(100)	Gammaproteobacteria_unclassified(100)	Gammaproteobacteria_unclassified(100)	Gammaproteobacteria_unclassified(100)		3	0	0	0
Bacteria(100)	Firmicutes(67)	Firmicutes_unclassified(67)	Firmicutes_unclassified(67)	Firmicutes_unclassified(67)	Firmicutes_unclassified(67)		3	0	0	0
Bacteria(100)	Proteobacteria(100)	Gammaproteobacteria(100)	Gammaproteobacteria_unclassified(100)	Gammaproteobacteria_unclassified(100)	Gammaproteobacteria_unclassified(100)		0	2	1	0
Bacteria(100)	Firmicutes(100)	Bacilli(100)	Bacillales(100)	Paenibacillaceae(100)	Paenibacillaceae_unclassified(100)		3	0	0	0
Bacteria(100)	Proteobacteria(100)	Gammaproteobacteria(100)	Gammaproteobacteria_unclassified(100)	Gammaproteobacteria_unclassified(100)	Gammaproteobacteria_unclassified(100)		0	3	0	0
Bacteria(100)	Proteobacteria(100)	Gammaproteobacteria(100)	Gammaproteobacteria_unclassified(100)	Gammaproteobacteria_unclassified(100)	Gammaproteobacteria_unclassified(100)		0	1	0	2
Bacteria(100)	Proteobacteria(100)	Gammaproteobacteria(100)	Gammaproteobacteria_unclassified(100)	Gammaproteobacteria_unclassified(100)	Gammaproteobacteria_unclassified(100)		0	1	0	2
Bacteria(100)	Proteobacteria(100)	Gammaproteobacteria(100)	Enterobacteriales(100)	Enterobacteriaceae(100)	Enterobacteriaceae_unclassified(100)		1	2	0	0
Bacteria(100)	Proteobacteria(100)	Gammaproteobacteria(100)	Gammaproteobacteria_unclassified(100)	Gammaproteobacteria_unclassified(100)	Gammaproteobacteria_unclassified(100)		0	0	0	2
Bacteria(100)	Firmicutes(100)	Firmicutes_unclassified(100)	Firmicutes_unclassified(100)	Firmicutes_unclassified(100)	Firmicutes_unclassified(100)		2	0	0	0
Bacteria(100)	Proteobacteria(100)	Gammaproteobacteria(100)	Gammaproteobacteria_unclassified(100)	Gammaproteobacteria_unclassified(100)	Gammaproteobacteria_unclassified(100)		0	0	1	1
Bacteria(100)	Proteobacteria(100)	Gammaproteobacteria(100)	Gammaproteobacteria_unclassified(100)	Gammaproteobacteria_unclassified(100)	Gammaproteobacteria_unclassified(100)		1	1	0	0
Bacteria(100)	Proteobacteria(100)	Gammaproteobacteria(100)	Gammaproteobacteria_unclassified(100)	Gammaproteobacteria_unclassified(100)	Gammaproteobacteria_unclassified(100)		1	1	0	0
Bacteria(100)	Proteobacteria(100)	Gammaproteobacteria(100)	Gammaproteobacteria_unclassified(100)	Gammaproteobacteria_unclassified(100)	Gammaproteobacteria_unclassified(100)		0	0	0	2
Bacteria(100)	Proteobacteria(100)	Gammaproteobacteria(100)	Gammaproteobacteria_unclassified(100)	Gammaproteobacteria_unclassified(100)	Gammaproteobacteria_unclassified(100)		2	0	0	0
Bacteria(100)	Proteobacteria(100)	Gammaproteobacteria(100)	Gammaproteobacteria_unclassified(100)	Gammaproteobacteria_unclassified(100)	Gammaproteobacteria_unclassified(100)		0	0	0	2
Bacteria(100)	Firmicutes(100)	Bacilli(100)	Lactobacillales(100)	Streptococcaceae(100)	Streptococcus(100)		0	0	2	0
Bacteria(100)	Proteobacteria(100)	Gammaproteobacteria(100)	Gammaproteobacteria_unclassified(100)	Gammaproteobacteria_unclassified(100)	Gammaproteobacteria_unclassified(100)		2	0	0	0
Bacteria(100)	Proteobacteria(100)	Gammaproteobacteria(100)	Betaproteobacteriales(100)	Burkholderiaceae(100)	Burkholderiaceae_unclassified(100)		0	2	0	0
Bacteria(100)	Bacteria_unclassified(100)	Bacteria_unclassified(100)	Bacteria_unclassified(100)	Bacteria_unclassified(100)	Bacteria_unclassified(100)		0	2	0	0
Bacteria(100)	Proteobacteria(100)	Gammaproteobacteria(100)	Pseudomonadales(100)	Moraxellaceae(100)	Enhydrobacter(100)		0	0	2	0
Bacteria(100)	Actinobacteria(100)	Actinobacteria(100)	Micrococcales(100)	Microbacteriaceae(100)	Microbacteriaceae_unclassified(100)		2	0	0	0
Bacteria(100)	Proteobacteria(100)	Gammaproteobacteria(100)	Gammaproteobacteria_unclassified(100)	Gammaproteobacteria_unclassified(100)	Gammaproteobacteria_unclassified(100)		0	0	0	2
Bacteria(100)	Bacteroidetes(100)	Bacteroidia(100)	Bacteroidales(100)	Prevotellaceae(100)	Prevotellaceae_unclassified(100)		0	0	2	0
Bacteria(100)	Proteobacteria(100)	Gammaproteobacteria(100)	Gammaproteobacteria_unclassified(100)	Gammaproteobacteria_unclassified(100)	Gammaproteobacteria_unclassified(100)		0	0	1	1
Bacteria(100)	Proteobacteria(100)	Gammaproteobacteria(100)	Gammaproteobacteria_unclassified(100)	Gammaproteobacteria_unclassified(100)	Gammaproteobacteria_unclassified(100)		0	2	0	0
Bacteria(100)	Proteobacteria(100)	Gammaproteobacteria(100)	Gammaproteobacteria_unclassified(100)	Gammaproteobacteria_unclassified(100)	Gammaproteobacteria_unclassified(100)		1	0	1	0
Bacteria(100)	Proteobacteria(100)	Gammaproteobacteria(100)	Gammaproteobacteria_unclassified(100)	Gammaproteobacteria_unclassified(100)	Gammaproteobacteria_unclassified(100)		0	1	0	1
Bacteria(100)	Proteobacteria(100)	Gammaproteobacteria(100)	Gammaproteobacteria_unclassified(100)	Gammaproteobacteria_unclassified(100)	Gammaproteobacteria_unclassified(100)		1	0	1	0
Bacteria(100)	Proteobacteria(100)	Gammaproteobacteria(100)	Gammaproteobacteria_unclassified(100)	Gammaproteobacteria_unclassified(100)	Gammaproteobacteria_unclassified(100)		0	0	0	2
Bacteria(100)	Proteobacteria(100)	Gammaproteobacteria(100)	Gammaproteobacteria_unclassified(100)	Gammaproteobacteria_unclassified(100)	Gammaproteobacteria_unclassified(100)		1	0	0	1
Bacteria(100)	Proteobacteria(100)	Gammaproteobacteria(100)	Gammaproteobacteria_unclassified(100)	Gammaproteobacteria_unclassified(100)	Gammaproteobacteria_unclassified(100)		0	1	0	1
Bacteria(100)	Proteobacteria(100)	Gammaproteobacteria(100)	Pseudomonadales(100)	Moraxellaceae(100)	Moraxellaceae_unclassified(100)		2	0	0	0
Bacteria(100)	Proteobacteria(100)	Gammaproteobacteria(100)	Betaproteobacteriales(100)	Methylophilaceae(100)	Methylophilaceae_unclassified(100)		0	2	0	0
Bacteria(100)	Bacteroidetes(100)	Bacteroidia(100)	Bacteroidia_unclassified(100)	Bacteroidia_unclassified(100)	Bacteroidia_unclassified(100)		2	0	0	0
Bacteria(100)	Proteobacteria(100)	Gammaproteobacteria(100)	Gammaproteobacteria_unclassified(100)	Gammaproteobacteria_unclassified(100)	Gammaproteobacteria_unclassified(100)		1	1	0	0
Bacteria(100)	Actinobacteria(100)	Actinobacteria(100)	Bifidobacteriales(100)	Bifidobacteriaceae(100)	Bifidobacterium(100)		2	0	0	0
Bacteria(100)	Proteobacteria(100)	Gammaproteobacteria(100)	Pseudomonadales(100)	Moraxellaceae(100)	Acinetobacter(100)		2	0	0	0
Bacteria(100)	Actinobacteria(100)	Acidimicrobiia(100)	Microtrichales(100)	Microtrichales_unclassified(100)	Microtrichales_unclassified(100)		2	0	0	0
Bacteria(100)	Firmicutes(100)	Firmicutes_unclassified(100)	Firmicutes_unclassified(100)	Firmicutes_unclassified(100)	Firmicutes_unclassified(100)		2	0	0	0
Bacteria(100)	Proteobacteria(100)	Gammaproteobacteria(100)	Gammaproteobacteria_unclassified(100)	Gammaproteobacteria_unclassified(100)	Gammaproteobacteria_unclassified(100)		1	0	0	1
Bacteria(100)	Proteobacteria(100)	Gammaproteobacteria(100)	Gammaproteobacteria_unclassified(100)	Gammaproteobacteria_unclassified(100)	Gammaproteobacteria_unclassified(100)		0	1	0	1
Bacteria(100)	Acidobacteria(100)	Subgroup_6(100)	Subgroup_6_unclassified(100)	Subgroup_6_unclassified(100)	Subgroup_6_unclassified(100)		2	0	0	0
Bacteria(100)	Bacteroidetes(100)	Bacteroidia(100)	Chitinophagales(100)	Chitinophagales_unclassified(100)	Chitinophagales_unclassified(100)		2	0	0	0
Bacteria(100)	Actinobacteria(100)	Actinobacteria(100)	Micrococcales(100)	Microbacteriaceae(100)	Microbacteriaceae_unclassified(100)		2	0	0	0
Bacteria(100)	Proteobacteria(100)	Gammaproteobacteria(100)	Gammaproteobacteria_unclassified(100)	Gammaproteobacteria_unclassified(100)	Gammaproteobacteria_unclassified(100)		0	0	0	2
Bacteria(100)	Proteobacteria(100)	Gammaproteobacteria(100)	Gammaproteobacteria_unclassified(100)	Gammaproteobacteria_unclassified(100)	Gammaproteobacteria_unclassified(100)		0	1	1	0
Bacteria(100)	Bacteroidetes(100)	Bacteroidia(100)	Bacteroidia_unclassified(100)	Bacteroidia_unclassified(100)	Bacteroidia_unclassified(100)		2	0	0	0
Bacteria(100)	Proteobacteria(100)	Gammaproteobacteria(100)	Gammaproteobacteria_unclassified(100)	Gammaproteobacteria_unclassified(100)	Gammaproteobacteria_unclassified(100)		1	0	1	0
Bacteria(100)	Planctomycetes(100)	Planctomycetacia(100)	Pirellulales(100)	Pirellulaceae(100)	Blastopirellula(100)		2	0	0	0
Bacteria(100)	Proteobacteria(100)	Gammaproteobacteria(100)	Gammaproteobacteria_unclassified(100)	Gammaproteobacteria_unclassified(100)	Gammaproteobacteria_unclassified(100)		0	0	0	2
Bacteria(100)	Bacteroidetes(100)	Bacteroidia(100)	Sphingobacteriales(100)	KD3-93(100)	KD3-93_ge(100)		0	0	2	0
Bacteria(100)	Proteobacteria(100)	Gammaproteobacteria(100)	Gammaproteobacteria_unclassified(100)	Gammaproteobacteria_unclassified(100)	Gammaproteobacteria_unclassified(100)		0	0	0	2
Bacteria(100)	Bacteria_unclassified(100)	Bacteria_unclassified(100)	Bacteria_unclassified(100)	Bacteria_unclassified(100)	Bacteria_unclassified(100)		0	2	0	0
Bacteria(100)	Proteobacteria(100)	Gammaproteobacteria(100)	Pseudomonadales(100)	Moraxellaceae(100)	Acinetobacter(100)		2	0	0	0
Bacteria(100)	Proteobacteria(100)	Gammaproteobacteria(100)	Pseudomonadales(100)	Moraxellaceae(100)	Acinetobacter(100)		0	1	0	1
Bacteria(100)	Proteobacteria(100)	Gammaproteobacteria(100)	Gammaproteobacteria_unclassified(100)	Gammaproteobacteria_unclassified(100)	Gammaproteobacteria_unclassified(100)		0	0	0	2
Bacteria(100)	Proteobacteria(100)	Gammaproteobacteria(100)	Gammaproteobacteria_unclassified(100)	Gammaproteobacteria_unclassified(100)	Gammaproteobacteria_unclassified(100)		0	0	2	0
Bacteria(100)	Firmicutes(100)	Bacilli(100)	Bacilli_unclassified(100)	Bacilli_unclassified(100)	Bacilli_unclassified(100)		0	0	2	0
Bacteria(100)	Proteobacteria(100)	Gammaproteobacteria(100)	Xanthomonadales(100)	Xanthomonadaceae(100)	Luteimonas(100)		0	0	2	0
Bacteria(100)	Actinobacteria(100)	Acidimicrobiia(100)	Acidimicrobiia_unclassified(100)	Acidimicrobiia_unclassified(100)	Acidimicrobiia_unclassified(100)		2	0	0	0
Bacteria(100)	Proteobacteria(100)	Gammaproteobacteria(100)	Gammaproteobacteria_unclassified(100)	Gammaproteobacteria_unclassified(100)	Gammaproteobacteria_unclassified(100)		0	0	0	2
Bacteria(100)	Proteobacteria(100)	Gammaproteobacteria(100)	Enterobacteriales(100)	Enterobacteriaceae(100)	Enterobacteriaceae_unclassified(100)		1	1	0	0
Bacteria(100)	Proteobacteria(100)	Alphaproteobacteria(100)	Rhodobacterales(100)	Rhodobacteraceae(100)	Rhodobacteraceae_unclassified(100)		0	0	2	0
Bacteria(100)	Proteobacteria(100)	Proteobacteria_unclassified(100)	Proteobacteria_unclassified(100)	Proteobacteria_unclassified(100)	Proteobacteria_unclassified(100)		0	0	0	2
Bacteria(100)	Proteobacteria(100)	Gammaproteobacteria(100)	Gammaproteobacteria_unclassified(100)	Gammaproteobacteria_unclassified(100)	Gammaproteobacteria_unclassified(100)		0	1	0	1
Bacteria(100)	Proteobacteria(100)	Alphaproteobacteria(100)	Rhodobacterales(100)	Rhodobacteraceae(100)	Rhodobacteraceae_unclassified(100)		2	0	0	0
Bacteria(100)	Actinobacteria(100)	Actinobacteria_unclassified(100)	Actinobacteria_unclassified(100)	Actinobacteria_unclassified(100)	Actinobacteria_unclassified(100)		2	0	0	0
Bacteria(100)	Proteobacteria(100)	Gammaproteobacteria(100)	Gammaproteobacteria_unclassified(100)	Gammaproteobacteria_unclassified(100)	Gammaproteobacteria_unclassified(100)		0	1	0	1
Bacteria(100)	Proteobacteria(100)	Gammaproteobacteria(100)	Betaproteobacteriales(100)	Burkholderiaceae(100)	Burkholderiaceae_unclassified(100)		0	0	0	2
Bacteria(100)	Proteobacteria(100)	Gammaproteobacteria(100)	Gammaproteobacteria_unclassified(100)	Gammaproteobacteria_unclassified(100)	Gammaproteobacteria_unclassified(100)		1	0	0	1
Bacteria(100)	Proteobacteria(100)	Gammaproteobacteria(100)	Gammaproteobacteria_unclassified(100)	Gammaproteobacteria_unclassified(100)	Gammaproteobacteria_unclassified(100)		1	0	0	1
Bacteria(100)	Proteobacteria(100)	Gammaproteobacteria(100)	Gammaproteobacteria_unclassified(100)	Gammaproteobacteria_unclassified(100)	Gammaproteobacteria_unclassified(100)		0	1	1	0
Bacteria(100)	Bacteria_unclassified(100)	Bacteria_unclassified(100)	Bacteria_unclassified(100)	Bacteria_unclassified(100)	Bacteria_unclassified(100)		2	0	0	0
Bacteria(100)	Proteobacteria(100)	Gammaproteobacteria(100)	Gammaproteobacteria_unclassified(100)	Gammaproteobacteria_unclassified(100)	Gammaproteobacteria_unclassified(100)		1	1	0	0
Bacteria(100)	Proteobacteria(100)	Gammaproteobacteria(100)	Enterobacteriales(100)	Enterobacteriaceae(100)	Enterobacteriaceae_unclassified(100)		0	0	2	0
Bacteria(100)	Bacteroidetes(100)	Bacteroidia(100)	Sphingobacteriales(100)	KD3-93(100)	KD3-93_ge(100)		0	0	2	0
Bacteria(100)	Bacteria_unclassified(100)	Bacteria_unclassified(100)	Bacteria_unclassified(100)	Bacteria_unclassified(100)	Bacteria_unclassified(100)		2	0	0	0
Bacteria(100)	Actinobacteria(100)	Actinobacteria(100)	Propionibacteriales(100)	Nocardioidaceae(100)	Nocardioidaceae_unclassified(100)		0	0	2	0
Bacteria(100)	Actinobacteria(100)	Actinobacteria(100)	Micrococcales(100)	Micrococcaceae(100)	Micrococcaceae_unclassified(100)		0	0	2	0
Bacteria(100)	Proteobacteria(100)	Gammaproteobacteria(100)	Gammaproteobacteria_unclassified(100)	Gammaproteobacteria_unclassified(100)	Gammaproteobacteria_unclassified(100)		0	2	0	0
Bacteria(100)	Actinobacteria(100)	Actinobacteria(100)	Micrococcales(100)	Microbacteriaceae(100)	Curtobacterium(100)		2	0	0	0
Bacteria(100)	Firmicutes(100)	Clostridia(100)	Clostridiales(100)	Peptostreptococcaceae(100)	Peptostreptococcaceae_unclassified(100)		0	0	2	0
Bacteria(100)	Firmicutes(100)	Firmicutes_unclassified(100)	Firmicutes_unclassified(100)	Firmicutes_unclassified(100)	Firmicutes_unclassified(100)		2	0	0	0
Bacteria(100)	Proteobacteria(100)	Gammaproteobacteria(100)	Gammaproteobacteria_unclassified(100)	Gammaproteobacteria_unclassified(100)	Gammaproteobacteria_unclassified(100)		2	0	0	0
Bacteria(100)	Actinobacteria(100)	Actinobacteria(100)	Micrococcales(100)	Microbacteriaceae(100)	Microbacteriaceae_unclassified(100)		2	0	0	0
Bacteria(100)	Bacteria_unclassified(100)	Bacteria_unclassified(100)	Bacteria_unclassified(100)	Bacteria_unclassified(100)	Bacteria_unclassified(100)		2	0	0	0
Bacteria(100)	Proteobacteria(100)	Gammaproteobacteria(100)	Gammaproteobacteria_unclassified(100)	Gammaproteobacteria_unclassified(100)	Gammaproteobacteria_unclassified(100)		0	1	0	1
Bacteria(100)	Proteobacteria(100)	Gammaproteobacteria(100)	Gammaproteobacteria_unclassified(100)	Gammaproteobacteria_unclassified(100)	Gammaproteobacteria_unclassified(100)		1	0	0	1
Bacteria(100)	Proteobacteria(100)	Gammaproteobacteria(100)	Gammaproteobacteria_unclassified(100)	Gammaproteobacteria_unclassified(100)	Gammaproteobacteria_unclassified(100)		1	1	0	0
Bacteria(100)	Proteobacteria(100)	Gammaproteobacteria(100)	Gammaproteobacteria_unclassified(100)	Gammaproteobacteria_unclassified(100)	Gammaproteobacteria_unclassified(100)		2	0	0	0
Bacteria(100)	Actinobacteria(100)	Acidimicrobiia(100)	Microtrichales(100)	Microtrichales_unclassified(100)	Microtrichales_unclassified(100)		2	0	0	0
Bacteria(100)	Bacteria_unclassified(100)	Bacteria_unclassified(100)	Bacteria_unclassified(100)	Bacteria_unclassified(100)	Bacteria_unclassified(100)		2	0	0	0
Bacteria(100)	Proteobacteria(100)	Gammaproteobacteria(100)	Gammaproteobacteria_unclassified(100)	Gammaproteobacteria_unclassified(100)	Gammaproteobacteria_unclassified(100)		2	0	0	0
Bacteria(100)	Proteobacteria(100)	Gammaproteobacteria(100)	Gammaproteobacteria_unclassified(100)	Gammaproteobacteria_unclassified(100)	Gammaproteobacteria_unclassified(100)		0	2	0	0
Bacteria(100)	Bacteroidetes(100)	Bacteroidia(100)	Bacteroidia_unclassified(100)	Bacteroidia_unclassified(100)	Bacteroidia_unclassified(100)		2	0	0	0
Bacteria(100)	Actinobacteria(100)	Thermoleophilia(100)	Thermoleophilia_unclassified(100)	Thermoleophilia_unclassified(100)	Thermoleophilia_unclassified(100)		0	0	0	2
Bacteria(100)	Proteobacteria(100)	Gammaproteobacteria(100)	Enterobacteriales(100)	Enterobacteriaceae(100)	Enterobacteriaceae_unclassified(100)		1	1	0	0
Bacteria(100)	Proteobacteria(100)	Gammaproteobacteria(100)	Gammaproteobacteria_unclassified(100)	Gammaproteobacteria_unclassified(100)	Gammaproteobacteria_unclassified(100)		0	0	0	2
Bacteria(100)	Proteobacteria(100)	Gammaproteobacteria(100)	Gammaproteobacteria_unclassified(100)	Gammaproteobacteria_unclassified(100)	Gammaproteobacteria_unclassified(100)		0	0	2	0
Bacteria(100)	Proteobacteria(100)	Gammaproteobacteria(100)	Gammaproteobacteria_unclassified(100)	Gammaproteobacteria_unclassified(100)	Gammaproteobacteria_unclassified(100)		0	0	0	2
Bacteria(100)	Proteobacteria(100)	Gammaproteobacteria(100)	Betaproteobacteriales(100)	Betaproteobacteriales_unclassified(100)	Betaproteobacteriales_unclassified(100)		0	0	2	0
Bacteria(100)	Proteobacteria(100)	Gammaproteobacteria(100)	Enterobacteriales(100)	Enterobacteriaceae(100)	Enterobacteriaceae_unclassified(100)		1	1	0	0
Bacteria(100)	Proteobacteria(100)	Gammaproteobacteria(100)	Betaproteobacteriales(100)	Burkholderiaceae(100)	Burkholderiaceae_unclassified(100)		0	0	0	2
Bacteria(100)	Bacteroidetes(100)	Bacteroidia(100)	Sphingobacteriales(100)	KD3-93(100)	KD3-93_ge(100)		0	0	2	0
Bacteria(100)	Firmicutes(100)	Bacilli(100)	Bacillales(100)	Bacillales_unclassified(100)	Bacillales_unclassified(100)		2	0	0	0
Bacteria(100)	Proteobacteria(100)	Gammaproteobacteria(100)	Gammaproteobacteria_unclassified(100)	Gammaproteobacteria_unclassified(100)	Gammaproteobacteria_unclassified(100)		1	1	0	0
Bacteria(100)	Proteobacteria(100)	Gammaproteobacteria(100)	Pseudomonadales(100)	Moraxellaceae(100)	Moraxellaceae_unclassified(100)		2	0	0	0
Bacteria(100)	Proteobacteria(100)	Gammaproteobacteria(100)	Gammaproteobacteria_unclassified(100)	Gammaproteobacteria_unclassified(100)	Gammaproteobacteria_unclassified(100)		0	1	0	1
Bacteria(100)	Proteobacteria(100)	Gammaproteobacteria(100)	Pseudomonadales(100)	Moraxellaceae(100)	Acinetobacter(100)		2	0	0	0
Bacteria(100)	Bacteria_unclassified(100)	Bacteria_unclassified(100)	Bacteria_unclassified(100)	Bacteria_unclassified(100)	Bacteria_unclassified(100)		2	0	0	0
Bacteria(100)	Bacteroidetes(100)	Bacteroidia(100)	Bacteroidales(100)	Prevotellaceae(100)	Prevotellaceae_unclassified(100)		0	0	2	0
Bacteria(100)	Proteobacteria(100)	Gammaproteobacteria(100)	Gammaproteobacteria_unclassified(100)	Gammaproteobacteria_unclassified(100)	Gammaproteobacteria_unclassified(100)		2	0	0	0
Bacteria(100)	Firmicutes(100)	Clostridia(100)	Clostridiales(100)	Peptostreptococcaceae(100)	Peptostreptococcaceae_unclassified(100)		0	0	2	0
Bacteria(100)	Proteobacteria(100)	Alphaproteobacteria(100)	Alphaproteobacteria_unclassified(100)	Alphaproteobacteria_unclassified(100)	Alphaproteobacteria_unclassified(100)		0	0	2	0
Bacteria(100)	Firmicutes(100)	Bacilli(100)	Bacilli_unclassified(100)	Bacilli_unclassified(100)	Bacilli_unclassified(100)		0	0	2	0
Bacteria(100)	Proteobacteria(100)	Gammaproteobacteria(100)	Gammaproteobacteria_unclassified(100)	Gammaproteobacteria_unclassified(100)	Gammaproteobacteria_unclassified(100)		0	0	0	2
Bacteria(100)	Bacteroidetes(100)	Bacteroidia(100)	Sphingobacteriales(100)	KD3-93(100)	KD3-93_ge(100)		0	0	2	0
Bacteria(100)	Actinobacteria(100)	Acidimicrobiia(100)	Microtrichales(100)	Microtrichales_unclassified(100)	Microtrichales_unclassified(100)		2	0	0	0
Bacteria(100)	Proteobacteria(100)	Gammaproteobacteria(100)	Gammaproteobacteria_unclassified(100)	Gammaproteobacteria_unclassified(100)	Gammaproteobacteria_unclassified(100)		0	1	1	0
Bacteria(100)	Proteobacteria(100)	Alphaproteobacteria(100)	Rhodobacterales(100)	Rhodobacteraceae(100)	Rhodobacteraceae_unclassified(100)		0	0	2	0
Bacteria(100)	Proteobacteria(100)	Alphaproteobacteria(100)	Alphaproteobacteria_unclassified(100)	Alphaproteobacteria_unclassified(100)	Alphaproteobacteria_unclassified(100)		2	0	0	0
Bacteria(100)	Proteobacteria(100)	Gammaproteobacteria(100)	Betaproteobacteriales(100)	Burkholderiaceae(100)	Burkholderiaceae_unclassified(100)		0	0	0	2
Bacteria(100)	Proteobacteria(100)	Gammaproteobacteria(100)	Gammaproteobacteria_unclassified(100)	Gammaproteobacteria_unclassified(100)	Gammaproteobacteria_unclassified(100)		0	2	0	0
Bacteria(100)	Proteobacteria(100)	Gammaproteobacteria(100)	Gammaproteobacteria_unclassified(100)	Gammaproteobacteria_unclassified(100)	Gammaproteobacteria_unclassified(100)		0	1	0	1
Bacteria(100)	Proteobacteria(100)	Gammaproteobacteria(100)	Gammaproteobacteria_unclassified(100)	Gammaproteobacteria_unclassified(100)	Gammaproteobacteria_unclassified(100)		1	1	0	0
Bacteria(100)	Bacteria_unclassified(100)	Bacteria_unclassified(100)	Bacteria_unclassified(100)	Bacteria_unclassified(100)	Bacteria_unclassified(100)		2	0	0	0
Bacteria(100)	Bacteroidetes(100)	Bacteroidia(100)	Bacteroidia_unclassified(100)	Bacteroidia_unclassified(100)	Bacteroidia_unclassified(100)		2	0	0	0
Bacteria(100)	Proteobacteria(100)	Gammaproteobacteria(100)	Gammaproteobacteria_unclassified(100)	Gammaproteobacteria_unclassified(100)	Gammaproteobacteria_unclassified(100)		2	0	0	0
Bacteria(100)	Actinobacteria(100)	Actinobacteria(100)	Micrococcales(100)	Microbacteriaceae(100)	Microbacteriaceae_unclassified(100)		2	0	0	0
Bacteria(100)	Actinobacteria(100)	Thermoleophilia(100)	Thermoleophilia_unclassified(100)	Thermoleophilia_unclassified(100)	Thermoleophilia_unclassified(100)		0	0	0	2
Bacteria(100)	Bacteroidetes(100)	Bacteroidia(100)	Flavobacteriales(100)	Flavobacteriaceae(100)	Flavobacteriaceae_unclassified(100)		2	0	0	0
Bacteria(100)	Proteobacteria(100)	Gammaproteobacteria(100)	Gammaproteobacteria_unclassified(100)	Gammaproteobacteria_unclassified(100)	Gammaproteobacteria_unclassified(100)		0	1	0	1
Bacteria(100)	Proteobacteria(100)	Gammaproteobacteria(100)	Gammaproteobacteria_unclassified(100)	Gammaproteobacteria_unclassified(100)	Gammaproteobacteria_unclassified(100)		0	2	0	0
Bacteria(100)	Proteobacteria(100)	Gammaproteobacteria(100)	Betaproteobacteriales(100)	Burkholderiaceae(100)	Burkholderiaceae_unclassified(100)		2	0	0	0
Bacteria(100)	Actinobacteria(100)	Actinobacteria(100)	Actinobacteria_unclassified(100)	Actinobacteria_unclassified(100)	Actinobacteria_unclassified(100)		0	2	0	0
Bacteria(100)	Acidobacteria(100)	Subgroup_6(100)	Subgroup_6_unclassified(100)	Subgroup_6_unclassified(100)	Subgroup_6_unclassified(100)		2	0	0	0
Bacteria(100)	Actinobacteria(100)	Actinobacteria(100)	Micrococcales(100)	Microbacteriaceae(100)	Microbacteriaceae_unclassified(100)		2	0	0	0
Bacteria(100)	Proteobacteria(100)	Gammaproteobacteria(100)	Gammaproteobacteria_unclassified(100)	Gammaproteobacteria_unclassified(100)	Gammaproteobacteria_unclassified(100)		0	0	0	2
Bacteria(100)	Proteobacteria(100)	Gammaproteobacteria(100)	Gammaproteobacteria_unclassified(100)	Gammaproteobacteria_unclassified(100)	Gammaproteobacteria_unclassified(100)		1	1	0	0
Bacteria(100)	Proteobacteria(100)	Gammaproteobacteria(100)	Gammaproteobacteria_unclassified(100)	Gammaproteobacteria_unclassified(100)	Gammaproteobacteria_unclassified(100)		0	1	1	0
Bacteria(100)	Proteobacteria(100)	Gammaproteobacteria(100)	Gammaproteobacteria_unclassified(100)	Gammaproteobacteria_unclassified(100)	Gammaproteobacteria_unclassified(100)		0	1	0	1
Bacteria(100)	Proteobacteria(100)	Gammaproteobacteria(100)	Betaproteobacteriales(100)	Burkholderiaceae(100)	Burkholderiaceae_unclassified(100)		0	2	0	0
Bacteria(100)	Bacteroidetes(100)	Bacteroidia(100)	Bacteroidia_unclassified(100)	Bacteroidia_unclassified(100)	Bacteroidia_unclassified(100)		2	0	0	0
Bacteria(100)	Actinobacteria(100)	Actinobacteria(100)	Bifidobacteriales(100)	Bifidobacteriaceae(100)	Bifidobacterium(100)		2	0	0	0
Bacteria(100)	Proteobacteria(100)	Gammaproteobacteria(100)	Pseudomonadales(100)	Moraxellaceae(100)	Acinetobacter(100)		0	1	0	1
Bacteria(100)	Proteobacteria(100)	Gammaproteobacteria(100)	Gammaproteobacteria_unclassified(100)	Gammaproteobacteria_unclassified(100)	Gammaproteobacteria_unclassified(100)		1	0	0	1
Bacteria(100)	Acidobacteria(100)	Subgroup_6(100)	Subgroup_6_unclassified(100)	Subgroup_6_unclassified(100)	Subgroup_6_unclassified(100)		2	0	0	0
Bacteria(100)	Proteobacteria(100)	Gammaproteobacteria(100)	Gammaproteobacteria_unclassified(100)	Gammaproteobacteria_unclassified(100)	Gammaproteobacteria_unclassified(100)		0	1	0	1
Bacteria(100)	Proteobacteria(100)	Alphaproteobacteria(100)	Rhodobacterales(100)	Rhodobacteraceae(100)	Rhodobacteraceae_unclassified(100)		0	0	2	0
Bacteria(100)	Proteobacteria(100)	Gammaproteobacteria(100)	Gammaproteobacteria_unclassified(100)	Gammaproteobacteria_unclassified(100)	Gammaproteobacteria_unclassified(100)		0	1	1	0
Bacteria(100)	Bacteria_unclassified(100)	Bacteria_unclassified(100)	Bacteria_unclassified(100)	Bacteria_unclassified(100)	Bacteria_unclassified(100)		2	0	0	0
Bacteria(100)	Proteobacteria(100)	Gammaproteobacteria(100)	Gammaproteobacteria_unclassified(100)	Gammaproteobacteria_unclassified(100)	Gammaproteobacteria_unclassified(100)		0	0	0	2
Bacteria(100)	Firmicutes(100)	Bacilli(100)	Bacillales(100)	Paenibacillaceae(100)	Paenibacillaceae_unclassified(100)		2	0	0	0
Bacteria(100)	Proteobacteria(100)	Gammaproteobacteria(100)	Gammaproteobacteria_unclassified(100)	Gammaproteobacteria_unclassified(100)	Gammaproteobacteria_unclassified(100)		0	0	0	2
Bacteria(100)	Proteobacteria(100)	Gammaproteobacteria(100)	Gammaproteobacteria_unclassified(100)	Gammaproteobacteria_unclassified(100)	Gammaproteobacteria_unclassified(100)		0	2	0	0
Bacteria(100)	Proteobacteria(100)	Gammaproteobacteria(100)	Gammaproteobacteria_unclassified(100)	Gammaproteobacteria_unclassified(100)	Gammaproteobacteria_unclassified(100)		1	0	0	1
Bacteria(100)	Proteobacteria(100)	Alphaproteobacteria(100)	Rhodobacterales(100)	Rhodobacteraceae(100)	Rhodobacteraceae_unclassified(100)		2	0	0	0
Bacteria(100)	Proteobacteria(100)	Gammaproteobacteria(100)	Gammaproteobacteria_unclassified(100)	Gammaproteobacteria_unclassified(100)	Gammaproteobacteria_unclassified(100)		0	0	0	2
Bacteria(100)	Proteobacteria(100)	Gammaproteobacteria(100)	Betaproteobacteriales(100)	Burkholderiaceae(100)	Burkholderiaceae_unclassified(100)		2	0	0	0
Bacteria(100)	Bacteroidetes(100)	Bacteroidia(100)	Bacteroidia_unclassified(100)	Bacteroidia_unclassified(100)	Bacteroidia_unclassified(100)		2	0	0	0
Bacteria(100)	Proteobacteria(100)	Gammaproteobacteria(100)	Pseudomonadales(100)	Moraxellaceae(100)	Acinetobacter(100)		2	0	0	0
Bacteria(100)	Actinobacteria(100)	Actinobacteria(100)	Micrococcales(100)	Microbacteriaceae(100)	Microbacteriaceae_unclassified(100)		2	0	0	0
Bacteria(100)	Actinobacteria(100)	Actinobacteria(100)	Micrococcales(100)	Intrasporangiaceae(100)	Intrasporangiaceae_unclassified(100)		2	0	0	0
Bacteria(100)	Proteobacteria(100)	Gammaproteobacteria(100)	Gammaproteobacteria_unclassified(100)	Gammaproteobacteria_unclassified(100)	Gammaproteobacteria_unclassified(100)		0	2	0	0
Bacteria(100)	Proteobacteria(100)	Gammaproteobacteria(100)	Gammaproteobacteria_unclassified(100)	Gammaproteobacteria_unclassified(100)	Gammaproteobacteria_unclassified(100)		2	0	0	0
Bacteria(100)	Proteobacteria(100)	Gammaproteobacteria(100)	Enterobacteriales(100)	Enterobacteriaceae(100)	Enterobacteriaceae_unclassified(100)		1	0	0	1
Bacteria(100)	Actinobacteria(100)	Thermoleophilia(100)	Solirubrobacterales(100)	Solirubrobacteraceae(100)	Solirubrobacter(100)		0	0	0	2
Bacteria(100)	Bacteroidetes(100)	Bacteroidia(100)	Bacteroidia_unclassified(100)	Bacteroidia_unclassified(100)	Bacteroidia_unclassified(100)		2	0	0	0
Bacteria(100)	Proteobacteria(100)	Gammaproteobacteria(100)	Gammaproteobacteria_unclassified(100)	Gammaproteobacteria_unclassified(100)	Gammaproteobacteria_unclassified(100)		1	1	0	0
Bacteria(100)	Proteobacteria(100)	Gammaproteobacteria(100)	Gammaproteobacteria_unclassified(100)	Gammaproteobacteria_unclassified(100)	Gammaproteobacteria_unclassified(100)		1	0	1	0
Bacteria(100)	Actinobacteria(100)	Actinobacteria(100)	Propionibacteriales(100)	Propionibacteriales_unclassified(100)	Propionibacteriales_unclassified(100)		0	0	2	0
Bacteria(100)	Firmicutes(100)	Bacilli(100)	Bacillales(100)	Paenibacillaceae(100)	Paenibacillaceae_unclassified(100)		2	0	0	0
Bacteria(100)	Proteobacteria(100)	Gammaproteobacteria(100)	Gammaproteobacteria_unclassified(100)	Gammaproteobacteria_unclassified(100)	Gammaproteobacteria_unclassified(100)		0	2	0	0
Bacteria(100)	Proteobacteria(100)	Gammaproteobacteria(100)	Betaproteobacteriales(100)	Burkholderiaceae(100)	Burkholderiaceae_unclassified(100)		0	0	2	0
Bacteria(100)	Proteobacteria(100)	Gammaproteobacteria(100)	Gammaproteobacteria_unclassified(100)	Gammaproteobacteria_unclassified(100)	Gammaproteobacteria_unclassified(100)		1	1	0	0
Bacteria(100)	Proteobacteria(100)	Gammaproteobacteria(100)	Gammaproteobacteria_unclassified(100)	Gammaproteobacteria_unclassified(100)	Gammaproteobacteria_unclassified(100)		0	0	0	2
Bacteria(100)	Actinobacteria(100)	Actinobacteria(100)	Bifidobacteriales(100)	Bifidobacteriaceae(100)	Bifidobacteriaceae_unclassified(100)		2	0	0	0
Bacteria(100)	Firmicutes(100)	Bacilli(100)	Lactobacillales(100)	Lactobacillales_unclassified(100)	Lactobacillales_unclassified(100)		2	0	0	0
Bacteria(100)	Bacteroidetes(100)	Bacteroidia(100)	Bacteroidales(100)	Prevotellaceae(100)	Prevotellaceae_unclassified(100)		0	0	2	0
Bacteria(100)	Proteobacteria(100)	Gammaproteobacteria(100)	Gammaproteobacteria_unclassified(100)	Gammaproteobacteria_unclassified(100)	Gammaproteobacteria_unclassified(100)		2	0	0	0
Bacteria(100)	Bacteria_unclassified(100)	Bacteria_unclassified(100)	Bacteria_unclassified(100)	Bacteria_unclassified(100)	Bacteria_unclassified(100)		2	0	0	0
Bacteria(100)	Actinobacteria(100)	Actinobacteria(100)	Bifidobacteriales(100)	Bifidobacteriaceae(100)	Bifidobacterium(100)		2	0	0	0
Bacteria(100)	Proteobacteria(100)	Gammaproteobacteria(100)	Betaproteobacteriales(100)	Burkholderiaceae(100)	Burkholderiaceae_unclassified(100)		2	0	0	0
Bacteria(100)	Proteobacteria(100)	Gammaproteobacteria(100)	Gammaproteobacteria_unclassified(100)	Gammaproteobacteria_unclassified(100)	Gammaproteobacteria_unclassified(100)		0	0	0	2
Bacteria(100)	Proteobacteria(100)	Gammaproteobacteria(100)	Pseudomonadales(100)	Moraxellaceae(100)	Acinetobacter(100)		0	1	0	1
Bacteria(100)	Proteobacteria(100)	Gammaproteobacteria(100)	Gammaproteobacteria_unclassified(100)	Gammaproteobacteria_unclassified(100)	Gammaproteobacteria_unclassified(100)		1	0	1	0
Bacteria(100)	Proteobacteria(100)	Gammaproteobacteria(100)	Pseudomonadales(100)	Moraxellaceae(100)	Acinetobacter(100)		0	2	0	0
Bacteria(100)	Proteobacteria(100)	Gammaproteobacteria(100)	Betaproteobacteriales(100)	Betaproteobacteriales_unclassified(100)	Betaproteobacteriales_unclassified(100)		2	0	0	0
Bacteria(100)	Bacteria_unclassified(100)	Bacteria_unclassified(100)	Bacteria_unclassified(100)	Bacteria_unclassified(100)	Bacteria_unclassified(100)		2	0	0	0
Bacteria(100)	Bacteroidetes(100)	Bacteroidia(100)	Flavobacteriales(100)	Flavobacteriaceae(100)	Flavobacteriaceae_unclassified(100)		2	0	0	0
Bacteria(100)	Bacteria_unclassified(100)	Bacteria_unclassified(100)	Bacteria_unclassified(100)	Bacteria_unclassified(100)	Bacteria_unclassified(100)		2	0	0	0
Bacteria(100)	Actinobacteria(100)	Thermoleophilia(100)	Solirubrobacterales(100)	Solirubrobacteraceae(100)	Solirubrobacter(100)		0	0	0	2
Bacteria(100)	Actinobacteria(100)	Actinobacteria(100)	Bifidobacteriales(100)	Bifidobacteriaceae(100)	Bifidobacterium(100)		2	0	0	0
Bacteria(100)	Bacteria_unclassified(100)	Bacteria_unclassified(100)	Bacteria_unclassified(100)	Bacteria_unclassified(100)	Bacteria_unclassified(100)		2	0	0	0
Bacteria(100)	Bacteria_unclassified(100)	Bacteria_unclassified(100)	Bacteria_unclassified(100)	Bacteria_unclassified(100)	Bacteria_unclassified(100)		2	0	0	0
Bacteria(100)	Verrucomicrobia(100)	Verrucomicrobiae(100)	Verrucomicrobiales(100)	Verrucomicrobiales_unclassified(100)	Verrucomicrobiales_unclassified(100)		1	1	0	0
Bacteria(100)	Actinobacteria(100)	Actinobacteria(100)	Bifidobacteriales(100)	Bifidobacteriaceae(100)	Bifidobacterium(100)		2	0	0	0
Bacteria(100)	Proteobacteria(100)	Gammaproteobacteria(100)	Gammaproteobacteria_unclassified(100)	Gammaproteobacteria_unclassified(100)	Gammaproteobacteria_unclassified(100)		1	1	0	0
Bacteria(100)	Proteobacteria(100)	Gammaproteobacteria(100)	Oceanospirillales(100)	Halomonadaceae(100)	Halomonadaceae_unclassified(100)		0	1	1	0
Bacteria(100)	Proteobacteria(100)	Gammaproteobacteria(100)	Gammaproteobacteria_unclassified(100)	Gammaproteobacteria_unclassified(100)	Gammaproteobacteria_unclassified(100)		0	1	0	1
Bacteria(100)	Proteobacteria(100)	Gammaproteobacteria(100)	Enterobacteriales(100)	Enterobacteriaceae(100)	Enterobacteriaceae_unclassified(100)		0	1	0	1
Bacteria(100)	Bacteroidetes(100)	Bacteroidia(100)	Bacteroidia_unclassified(100)	Bacteroidia_unclassified(100)	Bacteroidia_unclassified(100)		2	0	0	0
Bacteria(100)	Proteobacteria(100)	Gammaproteobacteria(100)	Gammaproteobacteria_unclassified(100)	Gammaproteobacteria_unclassified(100)	Gammaproteobacteria_unclassified(100)		0	1	0	1
Bacteria(100)	Proteobacteria(100)	Gammaproteobacteria(100)	Gammaproteobacteria_unclassified(100)	Gammaproteobacteria_unclassified(100)	Gammaproteobacteria_unclassified(100)		1	0	0	1
Bacteria(100)	Proteobacteria(100)	Gammaproteobacteria(100)	Gammaproteobacteria_unclassified(100)	Gammaproteobacteria_unclassified(100)	Gammaproteobacteria_unclassified(100)		0	0	0	2
Bacteria(100)	Proteobacteria(100)	Gammaproteobacteria(100)	Pseudomonadales(100)	Moraxellaceae(100)	Enhydrobacter(100)		0	0	2	0
Bacteria(100)	Actinobacteria(100)	Actinobacteria(100)	Micrococcales(100)	Microbacteriaceae(100)	Microbacteriaceae_unclassified(100)		2	0	0	0
Bacteria(100)	Proteobacteria(100)	Gammaproteobacteria(100)	Gammaproteobacteria_unclassified(100)	Gammaproteobacteria_unclassified(100)	Gammaproteobacteria_unclassified(100)		0	0	2	0
Bacteria(100)	Actinobacteria(100)	Acidimicrobiia(100)	Microtrichales(100)	Microtrichales_unclassified(100)	Microtrichales_unclassified(100)		2	0	0	0
Bacteria(100)	Actinobacteria(100)	Actinobacteria(100)	Micrococcales(100)	Microbacteriaceae(100)	Microbacteriaceae_unclassified(100)		2	0	0	0
Bacteria(100)	Proteobacteria(100)	Gammaproteobacteria(100)	Pseudomonadales(100)	Moraxellaceae(100)	Moraxellaceae_unclassified(100)		2	0	0	0
Bacteria(100)	Bacteroidetes(100)	Bacteroidia(100)	Cytophagales(100)	Hymenobacteraceae(100)	Pontibacter(100)		2	0	0	0
Bacteria(100)	Proteobacteria(100)	Gammaproteobacteria(100)	Gammaproteobacteria_unclassified(100)	Gammaproteobacteria_unclassified(100)	Gammaproteobacteria_unclassified(100)		0	0	2	0
Bacteria(100)	Firmicutes(100)	Bacilli(100)	Lactobacillales(100)	Lactobacillales_unclassified(100)	Lactobacillales_unclassified(100)		2	0	0	0
Bacteria(100)	Proteobacteria(100)	Gammaproteobacteria(100)	Gammaproteobacteria_unclassified(100)	Gammaproteobacteria_unclassified(100)	Gammaproteobacteria_unclassified(100)		0	2	0	0
Bacteria(100)	Proteobacteria(100)	Gammaproteobacteria(100)	Gammaproteobacteria_unclassified(100)	Gammaproteobacteria_unclassified(100)	Gammaproteobacteria_unclassified(100)		0	0	0	2
Bacteria(100)	Proteobacteria(100)	Gammaproteobacteria(100)	Gammaproteobacteria_unclassified(100)	Gammaproteobacteria_unclassified(100)	Gammaproteobacteria_unclassified(100)		0	1	0	1
Bacteria(100)	Actinobacteria(100)	Acidimicrobiia(100)	Microtrichales(100)	Microtrichales_unclassified(100)	Microtrichales_unclassified(100)		2	0	0	0
Bacteria(100)	Proteobacteria(100)	Gammaproteobacteria(100)	Betaproteobacteriales(100)	Burkholderiaceae(100)	Burkholderiaceae_unclassified(100)		0	0	2	0
Bacteria(100)	Actinobacteria(100)	Actinobacteria_unclassified(100)	Actinobacteria_unclassified(100)	Actinobacteria_unclassified(100)	Actinobacteria_unclassified(100)		2	0	0	0
Bacteria(100)	Proteobacteria(100)	Gammaproteobacteria(100)	Gammaproteobacteria_unclassified(100)	Gammaproteobacteria_unclassified(100)	Gammaproteobacteria_unclassified(100)		1	0	1	0
Bacteria(100)	Bacteria_unclassified(100)	Bacteria_unclassified(100)	Bacteria_unclassified(100)	Bacteria_unclassified(100)	Bacteria_unclassified(100)		2	0	0	0
Bacteria(100)	Proteobacteria(100)	Gammaproteobacteria(100)	Gammaproteobacteria_unclassified(100)	Gammaproteobacteria_unclassified(100)	Gammaproteobacteria_unclassified(100)		0	1	0	1
Bacteria(100)	Proteobacteria(100)	Gammaproteobacteria(100)	Pseudomonadales(100)	Moraxellaceae(100)	Acinetobacter(100)		1	0	0	1
Bacteria(100)	Actinobacteria(100)	Actinobacteria(100)	Propionibacteriales(100)	Nocardioidaceae(100)	Nocardioidaceae_unclassified(100)		0	0	2	0
Bacteria(100)	Actinobacteria(100)	Actinobacteria(100)	Propionibacteriales(100)	Propionibacteriaceae(100)	Acidipropionibacterium(100)		0	0	0	2
Bacteria(100)	Proteobacteria(100)	Gammaproteobacteria(100)	Gammaproteobacteria_unclassified(100)	Gammaproteobacteria_unclassified(100)	Gammaproteobacteria_unclassified(100)		1	0	0	1
Bacteria(100)	Actinobacteria(100)	Actinobacteria(100)	Actinobacteria_unclassified(100)	Actinobacteria_unclassified(100)	Actinobacteria_unclassified(100)		0	2	0	0
Bacteria(100)	Proteobacteria(100)	Gammaproteobacteria(100)	Betaproteobacteriales(100)	Betaproteobacteriales_unclassified(100)	Betaproteobacteriales_unclassified(100)		0	2	0	0
Bacteria(100)	Proteobacteria(100)	Gammaproteobacteria(100)	Oceanospirillales(100)	Nitrincolaceae(100)	Amphritea(100)		0	0	2	0
Bacteria(100)	Proteobacteria(100)	Gammaproteobacteria(100)	Gammaproteobacteria_unclassified(100)	Gammaproteobacteria_unclassified(100)	Gammaproteobacteria_unclassified(100)		1	0	0	1
Bacteria(100)	Atribacteria(100)	JS1(100)	JS1_or(100)	JS1_fa(100)	JS1_ge(100)		2	0	0	0
Bacteria(100)	Proteobacteria(100)	Gammaproteobacteria(100)	Gammaproteobacteria_unclassified(100)	Gammaproteobacteria_unclassified(100)	Gammaproteobacteria_unclassified(100)		0	1	0	1
Bacteria(100)	Bacteria_unclassified(100)	Bacteria_unclassified(100)	Bacteria_unclassified(100)	Bacteria_unclassified(100)	Bacteria_unclassified(100)		2	0	0	0
Bacteria(100)	Actinobacteria(100)	Actinobacteria(100)	Micrococcales(100)	Dermabacteraceae(100)	Brachybacterium(100)		0	0	0	2
Bacteria(100)	Chloroflexi(100)	Anaerolineae(100)	Anaerolineales(100)	Anaerolineaceae(100)	Anaerolineaceae_unclassified(100)		0	2	0	0
Bacteria(100)	Proteobacteria(100)	Gammaproteobacteria(100)	Gammaproteobacteria_unclassified(100)	Gammaproteobacteria_unclassified(100)	Gammaproteobacteria_unclassified(100)		2	0	0	0
Bacteria(100)	Proteobacteria(100)	Gammaproteobacteria(100)	Gammaproteobacteria_unclassified(100)	Gammaproteobacteria_unclassified(100)	Gammaproteobacteria_unclassified(100)		1	0	1	0
Bacteria(100)	Proteobacteria(100)	Deltaproteobacteria(100)	Desulfarculales(100)	Desulfarculaceae(100)	Desulfatiglans(100)		0	2	0	0
Bacteria(100)	Aerophobetes(100)	Aerophobetes_cl(100)	Aerophobetes_or(100)	Aerophobetes_fa(100)	Aerophobetes_ge(100)		0	2	0	0
Bacteria(100)	Proteobacteria(100)	Gammaproteobacteria(100)	Enterobacteriales(100)	Enterobacteriaceae(100)	Enterobacteriaceae_unclassified(100)		2	0	0	0
Bacteria(100)	Proteobacteria(100)	Gammaproteobacteria(100)	Gammaproteobacteria_unclassified(100)	Gammaproteobacteria_unclassified(100)	Gammaproteobacteria_unclassified(100)		0	0	0	1
Bacteria(100)	Actinobacteria(100)	Actinobacteria(100)	Micrococcales(100)	Microbacteriaceae(100)	Microbacteriaceae_unclassified(100)		1	0	0	0
Bacteria(100)	Actinobacteria(100)	Actinobacteria_unclassified(100)	Actinobacteria_unclassified(100)	Actinobacteria_unclassified(100)	Actinobacteria_unclassified(100)		1	0	0	0
Bacteria(100)	Firmicutes(100)	Bacilli(100)	Bacillales(100)	Paenibacillaceae(100)	Paenibacillaceae_unclassified(100)		1	0	0	0
Bacteria(100)	Bacteria_unclassified(100)	Bacteria_unclassified(100)	Bacteria_unclassified(100)	Bacteria_unclassified(100)	Bacteria_unclassified(100)		0	0	0	1
Bacteria(100)	Bacteria_unclassified(100)	Bacteria_unclassified(100)	Bacteria_unclassified(100)	Bacteria_unclassified(100)	Bacteria_unclassified(100)		0	0	0	1
Bacteria(100)	Bacteroidetes(100)	Bacteroidia(100)	Chitinophagales(100)	Chitinophagales_unclassified(100)	Chitinophagales_unclassified(100)		1	0	0	0
Bacteria(100)	Bacteria_unclassified(100)	Bacteria_unclassified(100)	Bacteria_unclassified(100)	Bacteria_unclassified(100)	Bacteria_unclassified(100)		1	0	0	0
Bacteria(100)	Bacteria_unclassified(100)	Bacteria_unclassified(100)	Bacteria_unclassified(100)	Bacteria_unclassified(100)	Bacteria_unclassified(100)		1	0	0	0
Bacteria(100)	Proteobacteria(100)	Gammaproteobacteria(100)	Gammaproteobacteria_unclassified(100)	Gammaproteobacteria_unclassified(100)	Gammaproteobacteria_unclassified(100)		0	1	0	0
Bacteria(100)	Proteobacteria(100)	Gammaproteobacteria(100)	Xanthomonadales(100)	Xanthomonadales_unclassified(100)	Xanthomonadales_unclassified(100)		0	0	1	0
Bacteria(100)	Proteobacteria(100)	Gammaproteobacteria(100)	Gammaproteobacteria_unclassified(100)	Gammaproteobacteria_unclassified(100)	Gammaproteobacteria_unclassified(100)		0	0	0	1
Bacteria(100)	Proteobacteria(100)	Gammaproteobacteria(100)	Enterobacteriales(100)	Enterobacteriaceae(100)	Enterobacteriaceae_unclassified(100)		0	1	0	0
Bacteria(100)	Bacteroidetes(100)	Bacteroidia(100)	Sphingobacteriales(100)	KD3-93(100)	KD3-93_ge(100)		0	0	1	0
Bacteria(100)	Actinobacteria(100)	Actinobacteria(100)	Bifidobacteriales(100)	Bifidobacteriaceae(100)	Bifidobacterium(100)		1	0	0	0
Bacteria(100)	Bacteria_unclassified(100)	Bacteria_unclassified(100)	Bacteria_unclassified(100)	Bacteria_unclassified(100)	Bacteria_unclassified(100)		1	0	0	0
Bacteria(100)	Actinobacteria(100)	Actinobacteria(100)	Bifidobacteriales(100)	Bifidobacteriaceae(100)	Bifidobacterium(100)		1	0	0	0
Bacteria(100)	Bacteria_unclassified(100)	Bacteria_unclassified(100)	Bacteria_unclassified(100)	Bacteria_unclassified(100)	Bacteria_unclassified(100)		1	0	0	0
Bacteria(100)	Bacteria_unclassified(100)	Bacteria_unclassified(100)	Bacteria_unclassified(100)	Bacteria_unclassified(100)	Bacteria_unclassified(100)		1	0	0	0
Bacteria(100)	Bacteria_unclassified(100)	Bacteria_unclassified(100)	Bacteria_unclassified(100)	Bacteria_unclassified(100)	Bacteria_unclassified(100)		1	0	0	0
Bacteria(100)	Proteobacteria(100)	Gammaproteobacteria(100)	Betaproteobacteriales(100)	Betaproteobacteriales_unclassified(100)	Betaproteobacteriales_unclassified(100)		1	0	0	0
Bacteria(100)	Bacteria_unclassified(100)	Bacteria_unclassified(100)	Bacteria_unclassified(100)	Bacteria_unclassified(100)	Bacteria_unclassified(100)		1	0	0	0
Bacteria(100)	Bacteria_unclassified(100)	Bacteria_unclassified(100)	Bacteria_unclassified(100)	Bacteria_unclassified(100)	Bacteria_unclassified(100)		0	1	0	0
Bacteria(100)	Proteobacteria(100)	Gammaproteobacteria(100)	Enterobacteriales(100)	Enterobacteriaceae(100)	Enterobacteriaceae_unclassified(100)		0	0	1	0
Bacteria(100)	Proteobacteria(100)	Gammaproteobacteria(100)	Gammaproteobacteria_unclassified(100)	Gammaproteobacteria_unclassified(100)	Gammaproteobacteria_unclassified(100)		1	0	0	0
Bacteria(100)	Actinobacteria(100)	Actinobacteria(100)	Micrococcales(100)	Micrococcaceae(100)	Micrococcaceae_unclassified(100)		0	0	1	0
Bacteria(100)	Bacteria_unclassified(100)	Bacteria_unclassified(100)	Bacteria_unclassified(100)	Bacteria_unclassified(100)	Bacteria_unclassified(100)		1	0	0	0
Bacteria(100)	Bacteria_unclassified(100)	Bacteria_unclassified(100)	Bacteria_unclassified(100)	Bacteria_unclassified(100)	Bacteria_unclassified(100)		1	0	0	0
Bacteria(100)	Bacteria_unclassified(100)	Bacteria_unclassified(100)	Bacteria_unclassified(100)	Bacteria_unclassified(100)	Bacteria_unclassified(100)		1	0	0	0
Bacteria(100)	Firmicutes(100)	Bacilli(100)	Bacillales(100)	Paenibacillaceae(100)	Paenibacillaceae_unclassified(100)		1	0	0	0
Bacteria(100)	Bacteria_unclassified(100)	Bacteria_unclassified(100)	Bacteria_unclassified(100)	Bacteria_unclassified(100)	Bacteria_unclassified(100)		1	0	0	0
Bacteria(100)	Bacteria_unclassified(100)	Bacteria_unclassified(100)	Bacteria_unclassified(100)	Bacteria_unclassified(100)	Bacteria_unclassified(100)		0	1	0	0
Bacteria(100)	Proteobacteria(100)	Gammaproteobacteria(100)	Gammaproteobacteria_unclassified(100)	Gammaproteobacteria_unclassified(100)	Gammaproteobacteria_unclassified(100)		0	0	0	1
Bacteria(100)	Proteobacteria(100)	Deltaproteobacteria(100)	Desulfobacterales(100)	Desulfobacteraceae(100)	Desulfobacteraceae_unclassified(100)		0	1	0	0
Bacteria(100)	Bacteria_unclassified(100)	Bacteria_unclassified(100)	Bacteria_unclassified(100)	Bacteria_unclassified(100)	Bacteria_unclassified(100)		1	0	0	0
Bacteria(100)	Actinobacteria(100)	Acidimicrobiia(100)	Microtrichales(100)	Microtrichales_unclassified(100)	Microtrichales_unclassified(100)		1	0	0	0
Bacteria(100)	Planctomycetes(100)	Phycisphaerae(100)	MSBL9(100)	SG8-4(100)	SG8-4_ge(100)		0	0	1	0
Bacteria(100)	Proteobacteria(100)	Proteobacteria_unclassified(100)	Proteobacteria_unclassified(100)	Proteobacteria_unclassified(100)	Proteobacteria_unclassified(100)		1	0	0	0
Bacteria(100)	Bacteria_unclassified(100)	Bacteria_unclassified(100)	Bacteria_unclassified(100)	Bacteria_unclassified(100)	Bacteria_unclassified(100)		1	0	0	0
Bacteria(100)	Bacteria_unclassified(100)	Bacteria_unclassified(100)	Bacteria_unclassified(100)	Bacteria_unclassified(100)	Bacteria_unclassified(100)		0	1	0	0
Bacteria(100)	Bacteria_unclassified(100)	Bacteria_unclassified(100)	Bacteria_unclassified(100)	Bacteria_unclassified(100)	Bacteria_unclassified(100)		1	0	0	0
Bacteria(100)	Bacteria_unclassified(100)	Bacteria_unclassified(100)	Bacteria_unclassified(100)	Bacteria_unclassified(100)	Bacteria_unclassified(100)		1	0	0	0
Bacteria(100)	Bacteria_unclassified(100)	Bacteria_unclassified(100)	Bacteria_unclassified(100)	Bacteria_unclassified(100)	Bacteria_unclassified(100)		1	0	0	0
Bacteria(100)	Proteobacteria(100)	Gammaproteobacteria(100)	Gammaproteobacteria_unclassified(100)	Gammaproteobacteria_unclassified(100)	Gammaproteobacteria_unclassified(100)		1	0	0	0
Bacteria(100)	Proteobacteria(100)	Gammaproteobacteria(100)	Enterobacteriales(100)	Enterobacteriaceae(100)	Enterobacteriaceae_unclassified(100)		1	0	0	0
Bacteria(100)	Bacteroidetes(100)	Bacteroidia(100)	Bacteroidia_unclassified(100)	Bacteroidia_unclassified(100)	Bacteroidia_unclassified(100)		1	0	0	0
Bacteria(100)	Firmicutes(100)	Clostridia(100)	Clostridiales(100)	Family_XI(100)	Peptoniphilus(100)		0	0	1	0
Bacteria(100)	Firmicutes(100)	Clostridia(100)	Clostridiales(100)	Family_XI(100)	Peptoniphilus(100)		0	0	1	0
Bacteria(100)	Bacteria_unclassified(100)	Bacteria_unclassified(100)	Bacteria_unclassified(100)	Bacteria_unclassified(100)	Bacteria_unclassified(100)		1	0	0	0
Bacteria(100)	Bacteria_unclassified(100)	Bacteria_unclassified(100)	Bacteria_unclassified(100)	Bacteria_unclassified(100)	Bacteria_unclassified(100)		1	0	0	0
Bacteria(100)	Bacteria_unclassified(100)	Bacteria_unclassified(100)	Bacteria_unclassified(100)	Bacteria_unclassified(100)	Bacteria_unclassified(100)		0	1	0	0
Bacteria(100)	Proteobacteria(100)	Gammaproteobacteria(100)	Enterobacteriales(100)	Enterobacteriaceae(100)	Enterobacteriaceae_unclassified(100)		0	1	0	0
Bacteria(100)	Bacteria_unclassified(100)	Bacteria_unclassified(100)	Bacteria_unclassified(100)	Bacteria_unclassified(100)	Bacteria_unclassified(100)		0	0	1	0
Bacteria(100)	Bacteria_unclassified(100)	Bacteria_unclassified(100)	Bacteria_unclassified(100)	Bacteria_unclassified(100)	Bacteria_unclassified(100)		1	0	0	0
Bacteria(100)	Proteobacteria(100)	Gammaproteobacteria(100)	Enterobacteriales(100)	Enterobacteriaceae(100)	Enterobacteriaceae_unclassified(100)		0	1	0	0
Bacteria(100)	Firmicutes(100)	Bacilli(100)	Bacillales(100)	Paenibacillaceae(100)	uncultured(100)		1	0	0	0
Bacteria(100)	Bacteria_unclassified(100)	Bacteria_unclassified(100)	Bacteria_unclassified(100)	Bacteria_unclassified(100)	Bacteria_unclassified(100)		1	0	0	0
Bacteria(100)	Bacteria_unclassified(100)	Bacteria_unclassified(100)	Bacteria_unclassified(100)	Bacteria_unclassified(100)	Bacteria_unclassified(100)		0	0	1	0
Bacteria(100)	Bacteroidetes(100)	Bacteroidia(100)	Bacteroidia_unclassified(100)	Bacteroidia_unclassified(100)	Bacteroidia_unclassified(100)		0	0	1	0
Bacteria(100)	Bacteria_unclassified(100)	Bacteria_unclassified(100)	Bacteria_unclassified(100)	Bacteria_unclassified(100)	Bacteria_unclassified(100)		1	0	0	0
Bacteria(100)	Actinobacteria(100)	Actinobacteria(100)	Micrococcales(100)	Micrococcales_unclassified(100)	Micrococcales_unclassified(100)		1	0	0	0
Bacteria(100)	Actinobacteria(100)	Actinobacteria(100)	Micrococcales(100)	Micrococcales_unclassified(100)	Micrococcales_unclassified(100)		1	0	0	0
Bacteria(100)	Bacteria_unclassified(100)	Bacteria_unclassified(100)	Bacteria_unclassified(100)	Bacteria_unclassified(100)	Bacteria_unclassified(100)		1	0	0	0
Bacteria(100)	Bacteria_unclassified(100)	Bacteria_unclassified(100)	Bacteria_unclassified(100)	Bacteria_unclassified(100)	Bacteria_unclassified(100)		0	1	0	0
Bacteria(100)	Proteobacteria(100)	Gammaproteobacteria(100)	Gammaproteobacteria_unclassified(100)	Gammaproteobacteria_unclassified(100)	Gammaproteobacteria_unclassified(100)		0	0	1	0
Bacteria(100)	Proteobacteria(100)	Gammaproteobacteria(100)	Gammaproteobacteria_unclassified(100)	Gammaproteobacteria_unclassified(100)	Gammaproteobacteria_unclassified(100)		0	0	0	1
Bacteria(100)	Bacteria_unclassified(100)	Bacteria_unclassified(100)	Bacteria_unclassified(100)	Bacteria_unclassified(100)	Bacteria_unclassified(100)		0	0	1	0
Bacteria(100)	Proteobacteria(100)	Proteobacteria_unclassified(100)	Proteobacteria_unclassified(100)	Proteobacteria_unclassified(100)	Proteobacteria_unclassified(100)		0	0	0	1
Bacteria(100)	Proteobacteria(100)	Gammaproteobacteria(100)	Gammaproteobacteria_unclassified(100)	Gammaproteobacteria_unclassified(100)	Gammaproteobacteria_unclassified(100)		0	0	1	0
Bacteria(100)	Bacteria_unclassified(100)	Bacteria_unclassified(100)	Bacteria_unclassified(100)	Bacteria_unclassified(100)	Bacteria_unclassified(100)		1	0	0	0
Bacteria(100)	Proteobacteria(100)	Alphaproteobacteria(100)	Alphaproteobacteria_unclassified(100)	Alphaproteobacteria_unclassified(100)	Alphaproteobacteria_unclassified(100)		0	0	1	0
Bacteria(100)	Firmicutes(100)	Bacilli(100)	Bacillales(100)	Paenibacillaceae(100)	Paenibacillaceae_unclassified(100)		1	0	0	0
Bacteria(100)	Bacteroidetes(100)	Bacteroidia(100)	Bacteroidales(100)	Prevotellaceae(100)	Prevotellaceae_unclassified(100)		1	0	0	0
Bacteria(100)	Firmicutes(100)	Firmicutes_unclassified(100)	Firmicutes_unclassified(100)	Firmicutes_unclassified(100)	Firmicutes_unclassified(100)		1	0	0	0
Bacteria(100)	Bacteria_unclassified(100)	Bacteria_unclassified(100)	Bacteria_unclassified(100)	Bacteria_unclassified(100)	Bacteria_unclassified(100)		1	0	0	0
Bacteria(100)	Proteobacteria(100)	Gammaproteobacteria(100)	Gammaproteobacteria_unclassified(100)	Gammaproteobacteria_unclassified(100)	Gammaproteobacteria_unclassified(100)		0	0	0	1
Bacteria(100)	Bacteria_unclassified(100)	Bacteria_unclassified(100)	Bacteria_unclassified(100)	Bacteria_unclassified(100)	Bacteria_unclassified(100)		1	0	0	0
Bacteria(100)	Bacteria_unclassified(100)	Bacteria_unclassified(100)	Bacteria_unclassified(100)	Bacteria_unclassified(100)	Bacteria_unclassified(100)		1	0	0	0
Bacteria(100)	Bacteria_unclassified(100)	Bacteria_unclassified(100)	Bacteria_unclassified(100)	Bacteria_unclassified(100)	Bacteria_unclassified(100)		0	0	0	1
Bacteria(100)	Bacteria_unclassified(100)	Bacteria_unclassified(100)	Bacteria_unclassified(100)	Bacteria_unclassified(100)	Bacteria_unclassified(100)		1	0	0	0
Bacteria(100)	Bacteria_unclassified(100)	Bacteria_unclassified(100)	Bacteria_unclassified(100)	Bacteria_unclassified(100)	Bacteria_unclassified(100)		1	0	0	0
Bacteria(100)	Bacteria_unclassified(100)	Bacteria_unclassified(100)	Bacteria_unclassified(100)	Bacteria_unclassified(100)	Bacteria_unclassified(100)		1	0	0	0
Bacteria(100)	Bacteria_unclassified(100)	Bacteria_unclassified(100)	Bacteria_unclassified(100)	Bacteria_unclassified(100)	Bacteria_unclassified(100)		1	0	0	0
Bacteria(100)	Proteobacteria(100)	Gammaproteobacteria(100)	Gammaproteobacteria_unclassified(100)	Gammaproteobacteria_unclassified(100)	Gammaproteobacteria_unclassified(100)		1	0	0	0
Bacteria(100)	Bacteria_unclassified(100)	Bacteria_unclassified(100)	Bacteria_unclassified(100)	Bacteria_unclassified(100)	Bacteria_unclassified(100)		0	0	0	1
Bacteria(100)	Proteobacteria(100)	Gammaproteobacteria(100)	Gammaproteobacteria_unclassified(100)	Gammaproteobacteria_unclassified(100)	Gammaproteobacteria_unclassified(100)		0	0	0	1
Bacteria(100)	Bacteria_unclassified(100)	Bacteria_unclassified(100)	Bacteria_unclassified(100)	Bacteria_unclassified(100)	Bacteria_unclassified(100)		1	0	0	0
Bacteria(100)	Bacteria_unclassified(100)	Bacteria_unclassified(100)	Bacteria_unclassified(100)	Bacteria_unclassified(100)	Bacteria_unclassified(100)		1	0	0	0
Bacteria(100)	Bacteria_unclassified(100)	Bacteria_unclassified(100)	Bacteria_unclassified(100)	Bacteria_unclassified(100)	Bacteria_unclassified(100)		1	0	0	0
Bacteria(100)	Actinobacteria(100)	Actinobacteria(100)	Micrococcales(100)	Micrococcaceae(100)	Micrococcaceae_unclassified(100)		0	0	1	0
Bacteria(100)	Bacteria_unclassified(100)	Bacteria_unclassified(100)	Bacteria_unclassified(100)	Bacteria_unclassified(100)	Bacteria_unclassified(100)		1	0	0	0
Bacteria(100)	Proteobacteria(100)	Gammaproteobacteria(100)	Betaproteobacteriales(100)	Burkholderiaceae(100)	Ralstonia(100)		0	0	1	0
Bacteria(100)	Proteobacteria(100)	Alphaproteobacteria(100)	Alphaproteobacteria_unclassified(100)	Alphaproteobacteria_unclassified(100)	Alphaproteobacteria_unclassified(100)		1	0	0	0
Bacteria(100)	Proteobacteria(100)	Gammaproteobacteria(100)	Gammaproteobacteria_unclassified(100)	Gammaproteobacteria_unclassified(100)	Gammaproteobacteria_unclassified(100)		0	0	1	0
Bacteria(100)	Bacteria_unclassified(100)	Bacteria_unclassified(100)	Bacteria_unclassified(100)	Bacteria_unclassified(100)	Bacteria_unclassified(100)		0	1	0	0
Bacteria(100)	Proteobacteria(100)	Gammaproteobacteria(100)	Gammaproteobacteria_unclassified(100)	Gammaproteobacteria_unclassified(100)	Gammaproteobacteria_unclassified(100)		0	1	0	0
Bacteria(100)	Proteobacteria(100)	Gammaproteobacteria(100)	Gammaproteobacteria_unclassified(100)	Gammaproteobacteria_unclassified(100)	Gammaproteobacteria_unclassified(100)		1	0	0	0
Bacteria(100)	Proteobacteria(100)	Proteobacteria_unclassified(100)	Proteobacteria_unclassified(100)	Proteobacteria_unclassified(100)	Proteobacteria_unclassified(100)		0	0	1	0
Bacteria(100)	Bacteria_unclassified(100)	Bacteria_unclassified(100)	Bacteria_unclassified(100)	Bacteria_unclassified(100)	Bacteria_unclassified(100)		0	0	1	0
Bacteria(100)	Bacteria_unclassified(100)	Bacteria_unclassified(100)	Bacteria_unclassified(100)	Bacteria_unclassified(100)	Bacteria_unclassified(100)		0	0	0	1
Bacteria(100)	Actinobacteria(100)	Actinobacteria(100)	Actinobacteria_unclassified(100)	Actinobacteria_unclassified(100)	Actinobacteria_unclassified(100)		0	1	0	0
Bacteria(100)	Proteobacteria(100)	Gammaproteobacteria(100)	Betaproteobacteriales(100)	Burkholderiaceae(100)	Burkholderiaceae_unclassified(100)		0	0	1	0
Bacteria(100)	Firmicutes(100)	Bacilli(100)	Bacillales(100)	Bacillales_unclassified(100)	Bacillales_unclassified(100)		1	0	0	0
Bacteria(100)	Chloroflexi(100)	Dehalococcoidia(100)	Dehalococcoidia_unclassified(100)	Dehalococcoidia_unclassified(100)	Dehalococcoidia_unclassified(100)		0	1	0	0
Bacteria(100)	Bacteroidetes(100)	Bacteroidia(100)	Flavobacteriales(100)	Weeksellaceae(100)	Cloacibacterium(100)		1	0	0	0
Bacteria(100)	Proteobacteria(100)	Gammaproteobacteria(100)	Gammaproteobacteria_unclassified(100)	Gammaproteobacteria_unclassified(100)	Gammaproteobacteria_unclassified(100)		0	0	0	1
Bacteria(100)	Proteobacteria(100)	Gammaproteobacteria(100)	Gammaproteobacteria_unclassified(100)	Gammaproteobacteria_unclassified(100)	Gammaproteobacteria_unclassified(100)		0	0	1	0
Bacteria(100)	Bacteria_unclassified(100)	Bacteria_unclassified(100)	Bacteria_unclassified(100)	Bacteria_unclassified(100)	Bacteria_unclassified(100)		1	0	0	0
Bacteria(100)	Bacteria_unclassified(100)	Bacteria_unclassified(100)	Bacteria_unclassified(100)	Bacteria_unclassified(100)	Bacteria_unclassified(100)		1	0	0	0
Bacteria(100)	Proteobacteria(100)	Proteobacteria_unclassified(100)	Proteobacteria_unclassified(100)	Proteobacteria_unclassified(100)	Proteobacteria_unclassified(100)		0	0	1	0
Bacteria(100)	Bacteria_unclassified(100)	Bacteria_unclassified(100)	Bacteria_unclassified(100)	Bacteria_unclassified(100)	Bacteria_unclassified(100)		1	0	0	0
Bacteria(100)	Bacteria_unclassified(100)	Bacteria_unclassified(100)	Bacteria_unclassified(100)	Bacteria_unclassified(100)	Bacteria_unclassified(100)		1	0	0	0
Bacteria(100)	Firmicutes(100)	Bacilli(100)	Bacilli_unclassified(100)	Bacilli_unclassified(100)	Bacilli_unclassified(100)		0	0	1	0
Bacteria(100)	Cyanobacteria(100)	Oxyphotobacteria(100)	Oxyphotobacteria_unclassified(100)	Oxyphotobacteria_unclassified(100)	Oxyphotobacteria_unclassified(100)		0	0	1	0
Bacteria(100)	Proteobacteria(100)	Gammaproteobacteria(100)	Xanthomonadales(100)	Xanthomonadales_unclassified(100)	Xanthomonadales_unclassified(100)		1	0	0	0
Bacteria(100)	Proteobacteria(100)	Proteobacteria_unclassified(100)	Proteobacteria_unclassified(100)	Proteobacteria_unclassified(100)	Proteobacteria_unclassified(100)		0	1	0	0
Bacteria(100)	Proteobacteria(100)	Gammaproteobacteria(100)	Gammaproteobacteria_unclassified(100)	Gammaproteobacteria_unclassified(100)	Gammaproteobacteria_unclassified(100)		0	0	0	1
Bacteria(100)	Firmicutes(100)	Firmicutes_unclassified(100)	Firmicutes_unclassified(100)	Firmicutes_unclassified(100)	Firmicutes_unclassified(100)		1	0	0	0
Bacteria(100)	Proteobacteria(100)	Gammaproteobacteria(100)	Gammaproteobacteria_Incertae_Sedis(100)	Unknown_Family(100)	Acidibacter(100)		0	1	0	0
Bacteria(100)	Proteobacteria(100)	Gammaproteobacteria(100)	Gammaproteobacteria_unclassified(100)	Gammaproteobacteria_unclassified(100)	Gammaproteobacteria_unclassified(100)		0	0	0	1
Bacteria(100)	Bacteroidetes(100)	Bacteroidia(100)	Flavobacteriales(100)	Flavobacteriaceae(100)	Flavobacteriaceae_unclassified(100)		1	0	0	0
Bacteria(100)	Bacteria_unclassified(100)	Bacteria_unclassified(100)	Bacteria_unclassified(100)	Bacteria_unclassified(100)	Bacteria_unclassified(100)		1	0	0	0
Bacteria(100)	Proteobacteria(100)	Proteobacteria_unclassified(100)	Proteobacteria_unclassified(100)	Proteobacteria_unclassified(100)	Proteobacteria_unclassified(100)		0	0	0	1
Bacteria(100)	Proteobacteria(100)	Gammaproteobacteria(100)	Gammaproteobacteria_unclassified(100)	Gammaproteobacteria_unclassified(100)	Gammaproteobacteria_unclassified(100)		0	1	0	0
Bacteria(100)	Bacteria_unclassified(100)	Bacteria_unclassified(100)	Bacteria_unclassified(100)	Bacteria_unclassified(100)	Bacteria_unclassified(100)		1	0	0	0
Bacteria(100)	Bacteroidetes(100)	Bacteroidia(100)	Bacteroidales(100)	Prevotellaceae(100)	Prevotellaceae_unclassified(100)		1	0	0	0
Bacteria(100)	Bacteria_unclassified(100)	Bacteria_unclassified(100)	Bacteria_unclassified(100)	Bacteria_unclassified(100)	Bacteria_unclassified(100)		1	0	0	0
Bacteria(100)	Proteobacteria(100)	Proteobacteria_unclassified(100)	Proteobacteria_unclassified(100)	Proteobacteria_unclassified(100)	Proteobacteria_unclassified(100)		0	1	0	0
Bacteria(100)	Bacteroidetes(100)	Bacteroidia(100)	Bacteroidia_unclassified(100)	Bacteroidia_unclassified(100)	Bacteroidia_unclassified(100)		1	0	0	0
Bacteria(100)	Bacteria_unclassified(100)	Bacteria_unclassified(100)	Bacteria_unclassified(100)	Bacteria_unclassified(100)	Bacteria_unclassified(100)		1	0	0	0
Bacteria(100)	Firmicutes(100)	Firmicutes_unclassified(100)	Firmicutes_unclassified(100)	Firmicutes_unclassified(100)	Firmicutes_unclassified(100)		1	0	0	0
Bacteria(100)	Bacteroidetes(100)	Bacteroidia(100)	Bacteroidia_unclassified(100)	Bacteroidia_unclassified(100)	Bacteroidia_unclassified(100)		1	0	0	0
Bacteria(100)	Firmicutes(100)	Firmicutes_unclassified(100)	Firmicutes_unclassified(100)	Firmicutes_unclassified(100)	Firmicutes_unclassified(100)		0	0	0	1
Bacteria(100)	Acidobacteria(100)	Acidobacteriia(100)	Acidobacteriales(100)	Acidobacteriales_unclassified(100)	Acidobacteriales_unclassified(100)		0	0	0	1
Bacteria(100)	Firmicutes(100)	Bacilli(100)	Bacilli_unclassified(100)	Bacilli_unclassified(100)	Bacilli_unclassified(100)		0	0	1	0
Bacteria(100)	Proteobacteria(100)	Proteobacteria_unclassified(100)	Proteobacteria_unclassified(100)	Proteobacteria_unclassified(100)	Proteobacteria_unclassified(100)		1	0	0	0
Bacteria(100)	Proteobacteria(100)	Proteobacteria_unclassified(100)	Proteobacteria_unclassified(100)	Proteobacteria_unclassified(100)	Proteobacteria_unclassified(100)		0	1	0	0
Bacteria(100)	Bacteroidetes(100)	Bacteroidia(100)	Bacteroidia_unclassified(100)	Bacteroidia_unclassified(100)	Bacteroidia_unclassified(100)		1	0	0	0
Bacteria(100)	Bacteria_unclassified(100)	Bacteria_unclassified(100)	Bacteria_unclassified(100)	Bacteria_unclassified(100)	Bacteria_unclassified(100)		1	0	0	0
Bacteria(100)	Proteobacteria(100)	Gammaproteobacteria(100)	Gammaproteobacteria_unclassified(100)	Gammaproteobacteria_unclassified(100)	Gammaproteobacteria_unclassified(100)		0	0	0	1
Bacteria(100)	Bacteria_unclassified(100)	Bacteria_unclassified(100)	Bacteria_unclassified(100)	Bacteria_unclassified(100)	Bacteria_unclassified(100)		1	0	0	0
Bacteria(100)	Firmicutes(100)	Bacilli(100)	Bacillales(100)	Paenibacillaceae(100)	Paenibacillaceae_unclassified(100)		1	0	0	0
Bacteria(100)	Actinobacteria(100)	Actinobacteria(100)	Actinobacteria_unclassified(100)	Actinobacteria_unclassified(100)	Actinobacteria_unclassified(100)		1	0	0	0
Bacteria(100)	Proteobacteria(100)	Gammaproteobacteria(100)	Betaproteobacteriales(100)	Methylophilaceae(100)	Methylophilaceae_unclassified(100)		0	1	0	0
Bacteria(100)	Bacteria_unclassified(100)	Bacteria_unclassified(100)	Bacteria_unclassified(100)	Bacteria_unclassified(100)	Bacteria_unclassified(100)		0	0	1	0
Bacteria(100)	Bacteria_unclassified(100)	Bacteria_unclassified(100)	Bacteria_unclassified(100)	Bacteria_unclassified(100)	Bacteria_unclassified(100)		1	0	0	0
Bacteria(100)	Bacteria_unclassified(100)	Bacteria_unclassified(100)	Bacteria_unclassified(100)	Bacteria_unclassified(100)	Bacteria_unclassified(100)		1	0	0	0
Bacteria(100)	Proteobacteria(100)	Gammaproteobacteria(100)	Gammaproteobacteria_unclassified(100)	Gammaproteobacteria_unclassified(100)	Gammaproteobacteria_unclassified(100)		0	1	0	0
Bacteria(100)	Firmicutes(100)	Bacilli(100)	Bacilli_unclassified(100)	Bacilli_unclassified(100)	Bacilli_unclassified(100)		1	0	0	0
Bacteria(100)	Bacteria_unclassified(100)	Bacteria_unclassified(100)	Bacteria_unclassified(100)	Bacteria_unclassified(100)	Bacteria_unclassified(100)		0	0	0	1
Bacteria(100)	Bacteria_unclassified(100)	Bacteria_unclassified(100)	Bacteria_unclassified(100)	Bacteria_unclassified(100)	Bacteria_unclassified(100)		1	0	0	0
Bacteria(100)	Bacteria_unclassified(100)	Bacteria_unclassified(100)	Bacteria_unclassified(100)	Bacteria_unclassified(100)	Bacteria_unclassified(100)		0	0	1	0
Bacteria(100)	Actinobacteria(100)	Actinobacteria(100)	Micrococcales(100)	Microbacteriaceae(100)	Microbacteriaceae_unclassified(100)		1	0	0	0
Bacteria(100)	Actinobacteria(100)	Actinobacteria(100)	Micrococcales(100)	Microbacteriaceae(100)	Microbacteriaceae_unclassified(100)		1	0	0	0
Bacteria(100)	Firmicutes(100)	Bacilli(100)	Bacillales(100)	Paenibacillaceae(100)	Paenibacillaceae_unclassified(100)		1	0	0	0
Bacteria(100)	Proteobacteria(100)	Gammaproteobacteria(100)	Gammaproteobacteria_unclassified(100)	Gammaproteobacteria_unclassified(100)	Gammaproteobacteria_unclassified(100)		1	0	0	0
Bacteria(100)	Actinobacteria(100)	Actinobacteria(100)	Micrococcales(100)	Microbacteriaceae(100)	Microbacteriaceae_unclassified(100)		1	0	0	0
Bacteria(100)	Proteobacteria(100)	Gammaproteobacteria(100)	Betaproteobacteriales(100)	Betaproteobacteriales_unclassified(100)	Betaproteobacteriales_unclassified(100)		1	0	0	0
Bacteria(100)	Bacteria_unclassified(100)	Bacteria_unclassified(100)	Bacteria_unclassified(100)	Bacteria_unclassified(100)	Bacteria_unclassified(100)		1	0	0	0
Bacteria(100)	Bacteria_unclassified(100)	Bacteria_unclassified(100)	Bacteria_unclassified(100)	Bacteria_unclassified(100)	Bacteria_unclassified(100)		1	0	0	0
Bacteria(100)	Bacteria_unclassified(100)	Bacteria_unclassified(100)	Bacteria_unclassified(100)	Bacteria_unclassified(100)	Bacteria_unclassified(100)		0	0	0	1
Bacteria(100)	Bacteria_unclassified(100)	Bacteria_unclassified(100)	Bacteria_unclassified(100)	Bacteria_unclassified(100)	Bacteria_unclassified(100)		0	1	0	0
Bacteria(100)	Proteobacteria(100)	Proteobacteria_unclassified(100)	Proteobacteria_unclassified(100)	Proteobacteria_unclassified(100)	Proteobacteria_unclassified(100)		0	0	1	0
Bacteria(100)	Bacteria_unclassified(100)	Bacteria_unclassified(100)	Bacteria_unclassified(100)	Bacteria_unclassified(100)	Bacteria_unclassified(100)		1	0	0	0
Bacteria(100)	Proteobacteria(100)	Gammaproteobacteria(100)	Gammaproteobacteria_unclassified(100)	Gammaproteobacteria_unclassified(100)	Gammaproteobacteria_unclassified(100)		0	0	0	1
Bacteria(100)	Bacteroidetes(100)	Bacteroidia(100)	Flavobacteriales(100)	Flavobacteriaceae(100)	Flavobacteriaceae_unclassified(100)		1	0	0	0
Bacteria(100)	Firmicutes(100)	Bacilli(100)	Bacillales(100)	Planococcaceae(100)	Planococcaceae_unclassified(100)		1	0	0	0
Bacteria(100)	Proteobacteria(100)	Gammaproteobacteria(100)	Gammaproteobacteria_unclassified(100)	Gammaproteobacteria_unclassified(100)	Gammaproteobacteria_unclassified(100)		0	0	0	1
Bacteria(100)	Bacteria_unclassified(100)	Bacteria_unclassified(100)	Bacteria_unclassified(100)	Bacteria_unclassified(100)	Bacteria_unclassified(100)		1	0	0	0
Bacteria(100)	Bacteria_unclassified(100)	Bacteria_unclassified(100)	Bacteria_unclassified(100)	Bacteria_unclassified(100)	Bacteria_unclassified(100)		1	0	0	0
Bacteria(100)	Firmicutes(100)	Bacilli(100)	Bacillales(100)	Bacillales_unclassified(100)	Bacillales_unclassified(100)		0	1	0	0
Bacteria(100)	Bacteria_unclassified(100)	Bacteria_unclassified(100)	Bacteria_unclassified(100)	Bacteria_unclassified(100)	Bacteria_unclassified(100)		0	1	0	0
Bacteria(100)	Firmicutes(100)	Bacilli(100)	Lactobacillales(100)	Lactobacillales_unclassified(100)	Lactobacillales_unclassified(100)		1	0	0	0
Bacteria(100)	Actinobacteria(100)	Actinobacteria(100)	Actinobacteria_unclassified(100)	Actinobacteria_unclassified(100)	Actinobacteria_unclassified(100)		0	0	1	0
Bacteria(100)	Proteobacteria(100)	Gammaproteobacteria(100)	Betaproteobacteriales(100)	Burkholderiaceae(100)	Burkholderiaceae_unclassified(100)		0	1	0	0
Bacteria(100)	Actinobacteria(100)	Actinobacteria(100)	Micrococcales(100)	Microbacteriaceae(100)	Microbacteriaceae_unclassified(100)		1	0	0	0
Bacteria(100)	Proteobacteria(100)	Gammaproteobacteria(100)	Gammaproteobacteria_unclassified(100)	Gammaproteobacteria_unclassified(100)	Gammaproteobacteria_unclassified(100)		1	0	0	0
Bacteria(100)	Bacteria_unclassified(100)	Bacteria_unclassified(100)	Bacteria_unclassified(100)	Bacteria_unclassified(100)	Bacteria_unclassified(100)		0	1	0	0
Bacteria(100)	Proteobacteria(100)	Proteobacteria_unclassified(100)	Proteobacteria_unclassified(100)	Proteobacteria_unclassified(100)	Proteobacteria_unclassified(100)		0	0	0	1
Bacteria(100)	Proteobacteria(100)	Gammaproteobacteria(100)	Gammaproteobacteria_unclassified(100)	Gammaproteobacteria_unclassified(100)	Gammaproteobacteria_unclassified(100)		0	1	0	0
Bacteria(100)	Bacteria_unclassified(100)	Bacteria_unclassified(100)	Bacteria_unclassified(100)	Bacteria_unclassified(100)	Bacteria_unclassified(100)		1	0	0	0
Bacteria(100)	Bacteroidetes(100)	Bacteroidia(100)	Bacteroidia_unclassified(100)	Bacteroidia_unclassified(100)	Bacteroidia_unclassified(100)		0	0	0	1
Bacteria(100)	Bacteria_unclassified(100)	Bacteria_unclassified(100)	Bacteria_unclassified(100)	Bacteria_unclassified(100)	Bacteria_unclassified(100)		1	0	0	0
Bacteria(100)	Proteobacteria(100)	Gammaproteobacteria(100)	Gammaproteobacteria_unclassified(100)	Gammaproteobacteria_unclassified(100)	Gammaproteobacteria_unclassified(100)		0	0	0	1
Bacteria(100)	Proteobacteria(100)	Proteobacteria_unclassified(100)	Proteobacteria_unclassified(100)	Proteobacteria_unclassified(100)	Proteobacteria_unclassified(100)		0	0	1	0
Bacteria(100)	Bacteria_unclassified(100)	Bacteria_unclassified(100)	Bacteria_unclassified(100)	Bacteria_unclassified(100)	Bacteria_unclassified(100)		0	0	1	0
Bacteria(100)	Actinobacteria(100)	Actinobacteria(100)	Actinobacteria_unclassified(100)	Actinobacteria_unclassified(100)	Actinobacteria_unclassified(100)		0	0	1	0
Bacteria(100)	Bacteria_unclassified(100)	Bacteria_unclassified(100)	Bacteria_unclassified(100)	Bacteria_unclassified(100)	Bacteria_unclassified(100)		0	1	0	0
Bacteria(100)	Actinobacteria(100)	Actinobacteria(100)	Micrococcales(100)	Microbacteriaceae(100)	Microbacteriaceae_unclassified(100)		1	0	0	0
Bacteria(100)	Bacteroidetes(100)	Bacteroidia(100)	Bacteroidia_unclassified(100)	Bacteroidia_unclassified(100)	Bacteroidia_unclassified(100)		1	0	0	0
Bacteria(100)	Bacteroidetes(100)	Bacteroidia(100)	Bacteroidales(100)	Prevotellaceae(100)	Prevotellaceae_unclassified(100)		1	0	0	0
Bacteria(100)	Proteobacteria(100)	Gammaproteobacteria(100)	Gammaproteobacteria_unclassified(100)	Gammaproteobacteria_unclassified(100)	Gammaproteobacteria_unclassified(100)		0	1	0	0
Bacteria(100)	Bacteria_unclassified(100)	Bacteria_unclassified(100)	Bacteria_unclassified(100)	Bacteria_unclassified(100)	Bacteria_unclassified(100)		1	0	0	0
Bacteria(100)	Bacteria_unclassified(100)	Bacteria_unclassified(100)	Bacteria_unclassified(100)	Bacteria_unclassified(100)	Bacteria_unclassified(100)		1	0	0	0
Bacteria(100)	Proteobacteria(100)	Gammaproteobacteria(100)	Gammaproteobacteria_unclassified(100)	Gammaproteobacteria_unclassified(100)	Gammaproteobacteria_unclassified(100)		0	1	0	0
Bacteria(100)	Proteobacteria(100)	Alphaproteobacteria(100)	Rhodobacterales(100)	Rhodobacteraceae(100)	Rhodobacteraceae_unclassified(100)		1	0	0	0
Bacteria(100)	Proteobacteria(100)	Gammaproteobacteria(100)	Betaproteobacteriales(100)	Betaproteobacteriales_unclassified(100)	Betaproteobacteriales_unclassified(100)		1	0	0	0
Bacteria(100)	Actinobacteria(100)	Actinobacteria(100)	Corynebacteriales(100)	Corynebacteriales_unclassified(100)	Corynebacteriales_unclassified(100)		1	0	0	0
Bacteria(100)	Proteobacteria(100)	Alphaproteobacteria(100)	Rhizobiales(100)	Rhizobiales_unclassified(100)	Rhizobiales_unclassified(100)		1	0	0	0
Bacteria(100)	Proteobacteria(100)	Gammaproteobacteria(100)	Gammaproteobacteria_unclassified(100)	Gammaproteobacteria_unclassified(100)	Gammaproteobacteria_unclassified(100)		1	0	0	0
Bacteria(100)	Bacteria_unclassified(100)	Bacteria_unclassified(100)	Bacteria_unclassified(100)	Bacteria_unclassified(100)	Bacteria_unclassified(100)		1	0	0	0
Bacteria(100)	Proteobacteria(100)	Gammaproteobacteria(100)	Enterobacteriales(100)	Enterobacteriaceae(100)	Enterobacteriaceae_unclassified(100)		0	0	1	0
Bacteria(100)	Bacteria_unclassified(100)	Bacteria_unclassified(100)	Bacteria_unclassified(100)	Bacteria_unclassified(100)	Bacteria_unclassified(100)		1	0	0	0
Bacteria(100)	Bacteria_unclassified(100)	Bacteria_unclassified(100)	Bacteria_unclassified(100)	Bacteria_unclassified(100)	Bacteria_unclassified(100)		1	0	0	0
Bacteria(100)	Bacteria_unclassified(100)	Bacteria_unclassified(100)	Bacteria_unclassified(100)	Bacteria_unclassified(100)	Bacteria_unclassified(100)		1	0	0	0
Bacteria(100)	Bacteria_unclassified(100)	Bacteria_unclassified(100)	Bacteria_unclassified(100)	Bacteria_unclassified(100)	Bacteria_unclassified(100)		1	0	0	0
Bacteria(100)	Bacteroidetes(100)	Bacteroidia(100)	Sphingobacteriales(100)	KD3-93(100)	KD3-93_ge(100)		0	0	1	0
Bacteria(100)	Thermotogae(100)	Thermotogae(100)	Thermotogales(100)	Fervidobacteriaceae(100)	Thermosipho(100)		0	1	0	0
Bacteria(100)	Firmicutes(100)	Firmicutes_unclassified(100)	Firmicutes_unclassified(100)	Firmicutes_unclassified(100)	Firmicutes_unclassified(100)		1	0	0	0
Bacteria(100)	Bacteria_unclassified(100)	Bacteria_unclassified(100)	Bacteria_unclassified(100)	Bacteria_unclassified(100)	Bacteria_unclassified(100)		1	0	0	0
Bacteria(100)	Proteobacteria(100)	Proteobacteria_unclassified(100)	Proteobacteria_unclassified(100)	Proteobacteria_unclassified(100)	Proteobacteria_unclassified(100)		0	1	0	0
Bacteria(100)	Proteobacteria(100)	Gammaproteobacteria(100)	Gammaproteobacteria_unclassified(100)	Gammaproteobacteria_unclassified(100)	Gammaproteobacteria_unclassified(100)		0	0	1	0
Bacteria(100)	Proteobacteria(100)	Proteobacteria_unclassified(100)	Proteobacteria_unclassified(100)	Proteobacteria_unclassified(100)	Proteobacteria_unclassified(100)		0	0	0	1
Bacteria(100)	Bacteria_unclassified(100)	Bacteria_unclassified(100)	Bacteria_unclassified(100)	Bacteria_unclassified(100)	Bacteria_unclassified(100)		1	0	0	0
Bacteria(100)	Actinobacteria(100)	Actinobacteria(100)	Micrococcales(100)	Micrococcales_unclassified(100)	Micrococcales_unclassified(100)		1	0	0	0
Bacteria(100)	Proteobacteria(100)	Gammaproteobacteria(100)	Gammaproteobacteria_unclassified(100)	Gammaproteobacteria_unclassified(100)	Gammaproteobacteria_unclassified(100)		0	1	0	0
Bacteria(100)	Proteobacteria(100)	Gammaproteobacteria(100)	Gammaproteobacteria_unclassified(100)	Gammaproteobacteria_unclassified(100)	Gammaproteobacteria_unclassified(100)		1	0	0	0
Bacteria(100)	Actinobacteria(100)	Actinobacteria(100)	Actinobacteria_unclassified(100)	Actinobacteria_unclassified(100)	Actinobacteria_unclassified(100)		1	0	0	0
Bacteria(100)	Bacteria_unclassified(100)	Bacteria_unclassified(100)	Bacteria_unclassified(100)	Bacteria_unclassified(100)	Bacteria_unclassified(100)		1	0	0	0
Bacteria(100)	Bacteria_unclassified(100)	Bacteria_unclassified(100)	Bacteria_unclassified(100)	Bacteria_unclassified(100)	Bacteria_unclassified(100)		1	0	0	0
Bacteria(100)	Proteobacteria(100)	Gammaproteobacteria(100)	Gammaproteobacteria_unclassified(100)	Gammaproteobacteria_unclassified(100)	Gammaproteobacteria_unclassified(100)		0	0	1	0
Bacteria(100)	Bacteria_unclassified(100)	Bacteria_unclassified(100)	Bacteria_unclassified(100)	Bacteria_unclassified(100)	Bacteria_unclassified(100)		1	0	0	0
Bacteria(100)	Bacteria_unclassified(100)	Bacteria_unclassified(100)	Bacteria_unclassified(100)	Bacteria_unclassified(100)	Bacteria_unclassified(100)		1	0	0	0
Bacteria(100)	Bacteria_unclassified(100)	Bacteria_unclassified(100)	Bacteria_unclassified(100)	Bacteria_unclassified(100)	Bacteria_unclassified(100)		1	0	0	0
Bacteria(100)	Actinobacteria(100)	Actinobacteria(100)	Actinobacteria_unclassified(100)	Actinobacteria_unclassified(100)	Actinobacteria_unclassified(100)		1	0	0	0
Bacteria(100)	Bacteroidetes(100)	Bacteroidia(100)	Bacteroidia_unclassified(100)	Bacteroidia_unclassified(100)	Bacteroidia_unclassified(100)		1	0	0	0
Bacteria(100)	Bacteria_unclassified(100)	Bacteria_unclassified(100)	Bacteria_unclassified(100)	Bacteria_unclassified(100)	Bacteria_unclassified(100)		1	0	0	0
Bacteria(100)	Actinobacteria(100)	Actinobacteria(100)	Micrococcales(100)	Microbacteriaceae(100)	Microbacteriaceae_unclassified(100)		1	0	0	0
Bacteria(100)	Bacteria_unclassified(100)	Bacteria_unclassified(100)	Bacteria_unclassified(100)	Bacteria_unclassified(100)	Bacteria_unclassified(100)		1	0	0	0
Bacteria(100)	Actinobacteria(100)	Actinobacteria(100)	Propionibacteriales(100)	Nocardioidaceae(100)	Nocardioidaceae_unclassified(100)		0	0	1	0
Bacteria(100)	Bacteria_unclassified(100)	Bacteria_unclassified(100)	Bacteria_unclassified(100)	Bacteria_unclassified(100)	Bacteria_unclassified(100)		1	0	0	0
Bacteria(100)	Bacteria_unclassified(100)	Bacteria_unclassified(100)	Bacteria_unclassified(100)	Bacteria_unclassified(100)	Bacteria_unclassified(100)		0	0	0	1
Bacteria(100)	Bacteria_unclassified(100)	Bacteria_unclassified(100)	Bacteria_unclassified(100)	Bacteria_unclassified(100)	Bacteria_unclassified(100)		0	0	1	0
Bacteria(100)	Bacteria_unclassified(100)	Bacteria_unclassified(100)	Bacteria_unclassified(100)	Bacteria_unclassified(100)	Bacteria_unclassified(100)		1	0	0	0
Bacteria(100)	Proteobacteria(100)	Gammaproteobacteria(100)	Gammaproteobacteria_unclassified(100)	Gammaproteobacteria_unclassified(100)	Gammaproteobacteria_unclassified(100)		0	1	0	0
Bacteria(100)	Bacteria_unclassified(100)	Bacteria_unclassified(100)	Bacteria_unclassified(100)	Bacteria_unclassified(100)	Bacteria_unclassified(100)		0	1	0	0
Bacteria(100)	Proteobacteria(100)	Gammaproteobacteria(100)	Alteromonadales(100)	Alteromonadaceae(100)	Rheinheimera(100)		0	0	0	1
Bacteria(100)	Bacteria_unclassified(100)	Bacteria_unclassified(100)	Bacteria_unclassified(100)	Bacteria_unclassified(100)	Bacteria_unclassified(100)		1	0	0	0
Bacteria(100)	Firmicutes(100)	Firmicutes_unclassified(100)	Firmicutes_unclassified(100)	Firmicutes_unclassified(100)	Firmicutes_unclassified(100)		1	0	0	0
Bacteria(100)	Actinobacteria(100)	Acidimicrobiia(100)	Microtrichales(100)	Microtrichales_unclassified(100)	Microtrichales_unclassified(100)		1	0	0	0
Bacteria(100)	Bacteria_unclassified(100)	Bacteria_unclassified(100)	Bacteria_unclassified(100)	Bacteria_unclassified(100)	Bacteria_unclassified(100)		1	0	0	0
Bacteria(100)	Bacteria_unclassified(100)	Bacteria_unclassified(100)	Bacteria_unclassified(100)	Bacteria_unclassified(100)	Bacteria_unclassified(100)		0	0	0	1
Bacteria(100)	Bacteria_unclassified(100)	Bacteria_unclassified(100)	Bacteria_unclassified(100)	Bacteria_unclassified(100)	Bacteria_unclassified(100)		1	0	0	0
Bacteria(100)	Bacteria_unclassified(100)	Bacteria_unclassified(100)	Bacteria_unclassified(100)	Bacteria_unclassified(100)	Bacteria_unclassified(100)		0	0	0	1
Bacteria(100)	Bacteria_unclassified(100)	Bacteria_unclassified(100)	Bacteria_unclassified(100)	Bacteria_unclassified(100)	Bacteria_unclassified(100)		0	0	0	1
Bacteria(100)	Actinobacteria(100)	Actinobacteria(100)	Actinobacteria_unclassified(100)	Actinobacteria_unclassified(100)	Actinobacteria_unclassified(100)		0	1	0	0
Bacteria(100)	Bacteria_unclassified(100)	Bacteria_unclassified(100)	Bacteria_unclassified(100)	Bacteria_unclassified(100)	Bacteria_unclassified(100)		0	0	0	1
Bacteria(100)	Proteobacteria(100)	Gammaproteobacteria(100)	Gammaproteobacteria_unclassified(100)	Gammaproteobacteria_unclassified(100)	Gammaproteobacteria_unclassified(100)		0	0	0	1
Bacteria(100)	Proteobacteria(100)	Alphaproteobacteria(100)	Sphingomonadales(100)	Sphingomonadaceae(100)	Sphingomonadaceae_unclassified(100)		0	1	0	0
Bacteria(100)	Bacteroidetes(100)	Bacteroidia(100)	Bacteroidales(100)	Prevotellaceae(100)	Prevotellaceae_unclassified(100)		1	0	0	0
Bacteria(100)	Proteobacteria(100)	Gammaproteobacteria(100)	Gammaproteobacteria_unclassified(100)	Gammaproteobacteria_unclassified(100)	Gammaproteobacteria_unclassified(100)		0	0	1	0
Bacteria(100)	Proteobacteria(100)	Gammaproteobacteria(100)	Gammaproteobacteria_unclassified(100)	Gammaproteobacteria_unclassified(100)	Gammaproteobacteria_unclassified(100)		0	0	0	1
Bacteria(100)	Bacteria_unclassified(100)	Bacteria_unclassified(100)	Bacteria_unclassified(100)	Bacteria_unclassified(100)	Bacteria_unclassified(100)		0	1	0	0
Bacteria(100)	Rokubacteria(100)	NC10(100)	Methylomirabilales(100)	Methylomirabilaceae(100)	wb1-A12(100)		0	0	1	0
Bacteria(100)	Bacteria_unclassified(100)	Bacteria_unclassified(100)	Bacteria_unclassified(100)	Bacteria_unclassified(100)	Bacteria_unclassified(100)		0	0	0	1
Bacteria(100)	Bacteria_unclassified(100)	Bacteria_unclassified(100)	Bacteria_unclassified(100)	Bacteria_unclassified(100)	Bacteria_unclassified(100)		1	0	0	0
Bacteria(100)	Bacteria_unclassified(100)	Bacteria_unclassified(100)	Bacteria_unclassified(100)	Bacteria_unclassified(100)	Bacteria_unclassified(100)		0	1	0	0
Bacteria(100)	Proteobacteria(100)	Gammaproteobacteria(100)	Gammaproteobacteria_unclassified(100)	Gammaproteobacteria_unclassified(100)	Gammaproteobacteria_unclassified(100)		0	1	0	0
Bacteria(100)	Proteobacteria(100)	Gammaproteobacteria(100)	Gammaproteobacteria_unclassified(100)	Gammaproteobacteria_unclassified(100)	Gammaproteobacteria_unclassified(100)		1	0	0	0
Bacteria(100)	Verrucomicrobia(100)	Verrucomicrobiae(100)	Verrucomicrobiales(100)	Verrucomicrobiales_unclassified(100)	Verrucomicrobiales_unclassified(100)		1	0	0	0
Bacteria(100)	Proteobacteria(100)	Gammaproteobacteria(100)	Gammaproteobacteria_unclassified(100)	Gammaproteobacteria_unclassified(100)	Gammaproteobacteria_unclassified(100)		1	0	0	0
Bacteria(100)	Bacteria_unclassified(100)	Bacteria_unclassified(100)	Bacteria_unclassified(100)	Bacteria_unclassified(100)	Bacteria_unclassified(100)		1	0	0	0
Bacteria(100)	Bacteria_unclassified(100)	Bacteria_unclassified(100)	Bacteria_unclassified(100)	Bacteria_unclassified(100)	Bacteria_unclassified(100)		1	0	0	0
Bacteria(100)	Proteobacteria(100)	Gammaproteobacteria(100)	Pseudomonadales(100)	Moraxellaceae(100)	Acinetobacter(100)		0	0	1	0
Bacteria(100)	Bacteria_unclassified(100)	Bacteria_unclassified(100)	Bacteria_unclassified(100)	Bacteria_unclassified(100)	Bacteria_unclassified(100)		1	0	0	0
Bacteria(100)	Firmicutes(100)	Firmicutes_unclassified(100)	Firmicutes_unclassified(100)	Firmicutes_unclassified(100)	Firmicutes_unclassified(100)		0	1	0	0
Bacteria(100)	Proteobacteria(100)	Gammaproteobacteria(100)	Gammaproteobacteria_unclassified(100)	Gammaproteobacteria_unclassified(100)	Gammaproteobacteria_unclassified(100)		0	0	0	1
Bacteria(100)	Bacteria_unclassified(100)	Bacteria_unclassified(100)	Bacteria_unclassified(100)	Bacteria_unclassified(100)	Bacteria_unclassified(100)		0	1	0	0
Bacteria(100)	Firmicutes(100)	Clostridia(100)	Clostridiales(100)	Ruminococcaceae(100)	Ruminococcaceae_unclassified(100)		0	0	1	0
Bacteria(100)	Actinobacteria(100)	Acidimicrobiia(100)	Microtrichales(100)	Microtrichales_unclassified(100)	Microtrichales_unclassified(100)		1	0	0	0
Bacteria(100)	Proteobacteria(100)	Deltaproteobacteria(100)	Desulfobacterales(100)	Desulfobulbaceae(100)	Desulfobulbus(100)		1	0	0	0
Bacteria(100)	Bacteria_unclassified(100)	Bacteria_unclassified(100)	Bacteria_unclassified(100)	Bacteria_unclassified(100)	Bacteria_unclassified(100)		1	0	0	0
Bacteria(100)	Bacteria_unclassified(100)	Bacteria_unclassified(100)	Bacteria_unclassified(100)	Bacteria_unclassified(100)	Bacteria_unclassified(100)		0	1	0	0
Bacteria(100)	Proteobacteria(100)	Gammaproteobacteria(100)	Betaproteobacteriales(100)	Betaproteobacteriales_unclassified(100)	Betaproteobacteriales_unclassified(100)		0	1	0	0
Bacteria(100)	Bacteria_unclassified(100)	Bacteria_unclassified(100)	Bacteria_unclassified(100)	Bacteria_unclassified(100)	Bacteria_unclassified(100)		1	0	0	0
Bacteria(100)	Bacteria_unclassified(100)	Bacteria_unclassified(100)	Bacteria_unclassified(100)	Bacteria_unclassified(100)	Bacteria_unclassified(100)		1	0	0	0
Bacteria(100)	Bacteria_unclassified(100)	Bacteria_unclassified(100)	Bacteria_unclassified(100)	Bacteria_unclassified(100)	Bacteria_unclassified(100)		1	0	0	0
Bacteria(100)	Bacteria_unclassified(100)	Bacteria_unclassified(100)	Bacteria_unclassified(100)	Bacteria_unclassified(100)	Bacteria_unclassified(100)		1	0	0	0
Bacteria(100)	Firmicutes(100)	Clostridia(100)	Clostridiales(100)	Ruminococcaceae(100)	Ruminococcaceae_unclassified(100)		0	1	0	0
Bacteria(100)	Bacteria_unclassified(100)	Bacteria_unclassified(100)	Bacteria_unclassified(100)	Bacteria_unclassified(100)	Bacteria_unclassified(100)		1	0	0	0
Bacteria(100)	Bacteria_unclassified(100)	Bacteria_unclassified(100)	Bacteria_unclassified(100)	Bacteria_unclassified(100)	Bacteria_unclassified(100)		1	0	0	0
Bacteria(100)	Bacteria_unclassified(100)	Bacteria_unclassified(100)	Bacteria_unclassified(100)	Bacteria_unclassified(100)	Bacteria_unclassified(100)		0	1	0	0
Bacteria(100)	Bacteria_unclassified(100)	Bacteria_unclassified(100)	Bacteria_unclassified(100)	Bacteria_unclassified(100)	Bacteria_unclassified(100)		1	0	0	0
Bacteria(100)	Bacteria_unclassified(100)	Bacteria_unclassified(100)	Bacteria_unclassified(100)	Bacteria_unclassified(100)	Bacteria_unclassified(100)		0	1	0	0
Bacteria(100)	Bacteria_unclassified(100)	Bacteria_unclassified(100)	Bacteria_unclassified(100)	Bacteria_unclassified(100)	Bacteria_unclassified(100)		0	0	1	0
Bacteria(100)	Proteobacteria(100)	Gammaproteobacteria(100)	Gammaproteobacteria_Incertae_Sedis(100)	Unknown_Family(100)	Acidibacter(100)		0	1	0	0
Bacteria(100)	Firmicutes(100)	Firmicutes_unclassified(100)	Firmicutes_unclassified(100)	Firmicutes_unclassified(100)	Firmicutes_unclassified(100)		1	0	0	0
Bacteria(100)	Acidobacteria(100)	Aminicenantia(100)	Aminicenantales(100)	Aminicenantales_fa(100)	Aminicenantales_ge(100)		0	1	0	0
Bacteria(100)	Proteobacteria(100)	Gammaproteobacteria(100)	Gammaproteobacteria_unclassified(100)	Gammaproteobacteria_unclassified(100)	Gammaproteobacteria_unclassified(100)		0	0	0	1
Bacteria(100)	Bacteroidetes(100)	Bacteroidia(100)	Bacteroidales(100)	Bacteroidales_unclassified(100)	Bacteroidales_unclassified(100)		1	0	0	0
Bacteria(100)	Proteobacteria(100)	Gammaproteobacteria(100)	Gammaproteobacteria_unclassified(100)	Gammaproteobacteria_unclassified(100)	Gammaproteobacteria_unclassified(100)		0	0	0	1
Bacteria(100)	Bacteria_unclassified(100)	Bacteria_unclassified(100)	Bacteria_unclassified(100)	Bacteria_unclassified(100)	Bacteria_unclassified(100)		1	0	0	0
Bacteria(100)	Proteobacteria(100)	Gammaproteobacteria(100)	Gammaproteobacteria_unclassified(100)	Gammaproteobacteria_unclassified(100)	Gammaproteobacteria_unclassified(100)		0	0	0	1
Bacteria(100)	Proteobacteria(100)	Gammaproteobacteria(100)	Pseudomonadales(100)	Moraxellaceae(100)	Moraxellaceae_unclassified(100)		1	0	0	0
Bacteria(100)	Proteobacteria(100)	Gammaproteobacteria(100)	Gammaproteobacteria_Incertae_Sedis(100)	Unknown_Family(100)	Acidibacter(100)		0	1	0	0
Bacteria(100)	Proteobacteria(100)	Gammaproteobacteria(100)	Gammaproteobacteria_unclassified(100)	Gammaproteobacteria_unclassified(100)	Gammaproteobacteria_unclassified(100)		0	0	0	1
Bacteria(100)	Bacteria_unclassified(100)	Bacteria_unclassified(100)	Bacteria_unclassified(100)	Bacteria_unclassified(100)	Bacteria_unclassified(100)		1	0	0	0
Bacteria(100)	Firmicutes(100)	Bacilli(100)	Bacilli_unclassified(100)	Bacilli_unclassified(100)	Bacilli_unclassified(100)		0	0	1	0
Bacteria(100)	Bacteria_unclassified(100)	Bacteria_unclassified(100)	Bacteria_unclassified(100)	Bacteria_unclassified(100)	Bacteria_unclassified(100)		1	0	0	0
Bacteria(100)	Proteobacteria(100)	Gammaproteobacteria(100)	Betaproteobacteriales(100)	Betaproteobacteriales_unclassified(100)	Betaproteobacteriales_unclassified(100)		0	1	0	0
Bacteria(100)	Proteobacteria(100)	Gammaproteobacteria(100)	Gammaproteobacteria_unclassified(100)	Gammaproteobacteria_unclassified(100)	Gammaproteobacteria_unclassified(100)		1	0	0	0
Bacteria(100)	Actinobacteria(100)	Actinobacteria_unclassified(100)	Actinobacteria_unclassified(100)	Actinobacteria_unclassified(100)	Actinobacteria_unclassified(100)		1	0	0	0
Bacteria(100)	Proteobacteria(100)	Gammaproteobacteria(100)	Gammaproteobacteria_unclassified(100)	Gammaproteobacteria_unclassified(100)	Gammaproteobacteria_unclassified(100)		0	0	0	1
Bacteria(100)	Proteobacteria(100)	Gammaproteobacteria(100)	Gammaproteobacteria_Incertae_Sedis(100)	Unknown_Family(100)	Acidibacter(100)		0	1	0	0
Bacteria(100)	Bacteria_unclassified(100)	Bacteria_unclassified(100)	Bacteria_unclassified(100)	Bacteria_unclassified(100)	Bacteria_unclassified(100)		1	0	0	0
Bacteria(100)	Proteobacteria(100)	Gammaproteobacteria(100)	Gammaproteobacteria_unclassified(100)	Gammaproteobacteria_unclassified(100)	Gammaproteobacteria_unclassified(100)		0	1	0	0
Bacteria(100)	Bacteria_unclassified(100)	Bacteria_unclassified(100)	Bacteria_unclassified(100)	Bacteria_unclassified(100)	Bacteria_unclassified(100)		1	0	0	0
Bacteria(100)	Proteobacteria(100)	Gammaproteobacteria(100)	Gammaproteobacteria_unclassified(100)	Gammaproteobacteria_unclassified(100)	Gammaproteobacteria_unclassified(100)		0	1	0	0
Bacteria(100)	Proteobacteria(100)	Gammaproteobacteria(100)	Gammaproteobacteria_unclassified(100)	Gammaproteobacteria_unclassified(100)	Gammaproteobacteria_unclassified(100)		0	0	0	1
Bacteria(100)	Actinobacteria(100)	Actinobacteria(100)	Frankiales(100)	Frankiales_unclassified(100)	Frankiales_unclassified(100)		0	0	1	0
Bacteria(100)	Bacteria_unclassified(100)	Bacteria_unclassified(100)	Bacteria_unclassified(100)	Bacteria_unclassified(100)	Bacteria_unclassified(100)		0	1	0	0
Bacteria(100)	Firmicutes(100)	Firmicutes_unclassified(100)	Firmicutes_unclassified(100)	Firmicutes_unclassified(100)	Firmicutes_unclassified(100)		0	1	0	0
Bacteria(100)	Bacteroidetes(100)	Bacteroidia(100)	Bacteroidia_unclassified(100)	Bacteroidia_unclassified(100)	Bacteroidia_unclassified(100)		0	0	0	1
Bacteria(100)	Actinobacteria(100)	Actinobacteria(100)	Corynebacteriales(100)	Dietziaceae(100)	Dietzia(100)		0	1	0	0
Bacteria(100)	Bacteria_unclassified(100)	Bacteria_unclassified(100)	Bacteria_unclassified(100)	Bacteria_unclassified(100)	Bacteria_unclassified(100)		1	0	0	0
Bacteria(100)	Proteobacteria(100)	Gammaproteobacteria(100)	Enterobacteriales(100)	Enterobacteriaceae(100)	Enterobacteriaceae_unclassified(100)		0	0	1	0
Bacteria(100)	Bacteria_unclassified(100)	Bacteria_unclassified(100)	Bacteria_unclassified(100)	Bacteria_unclassified(100)	Bacteria_unclassified(100)		0	0	1	0
Bacteria(100)	Bacteria_unclassified(100)	Bacteria_unclassified(100)	Bacteria_unclassified(100)	Bacteria_unclassified(100)	Bacteria_unclassified(100)		1	0	0	0
Bacteria(100)	Bacteria_unclassified(100)	Bacteria_unclassified(100)	Bacteria_unclassified(100)	Bacteria_unclassified(100)	Bacteria_unclassified(100)		0	0	1	0
Bacteria(100)	Firmicutes(100)	Clostridia(100)	Clostridiales(100)	Clostridiales_unclassified(100)	Clostridiales_unclassified(100)		1	0	0	0
Bacteria(100)	Bacteria_unclassified(100)	Bacteria_unclassified(100)	Bacteria_unclassified(100)	Bacteria_unclassified(100)	Bacteria_unclassified(100)		0	0	1	0
Bacteria(100)	Bacteria_unclassified(100)	Bacteria_unclassified(100)	Bacteria_unclassified(100)	Bacteria_unclassified(100)	Bacteria_unclassified(100)		0	0	1	0
Bacteria(100)	Bacteroidetes(100)	Bacteroidia(100)	Bacteroidia_unclassified(100)	Bacteroidia_unclassified(100)	Bacteroidia_unclassified(100)		1	0	0	0
Bacteria(100)	Bacteria_unclassified(100)	Bacteria_unclassified(100)	Bacteria_unclassified(100)	Bacteria_unclassified(100)	Bacteria_unclassified(100)		1	0	0	0
Bacteria(100)	Bacteria_unclassified(100)	Bacteria_unclassified(100)	Bacteria_unclassified(100)	Bacteria_unclassified(100)	Bacteria_unclassified(100)		1	0	0	0
Bacteria(100)	Bacteria_unclassified(100)	Bacteria_unclassified(100)	Bacteria_unclassified(100)	Bacteria_unclassified(100)	Bacteria_unclassified(100)		0	0	0	1
Bacteria(100)	Bacteria_unclassified(100)	Bacteria_unclassified(100)	Bacteria_unclassified(100)	Bacteria_unclassified(100)	Bacteria_unclassified(100)		0	0	1	0
Bacteria(100)	Bacteria_unclassified(100)	Bacteria_unclassified(100)	Bacteria_unclassified(100)	Bacteria_unclassified(100)	Bacteria_unclassified(100)		1	0	0	0
Bacteria(100)	Firmicutes(100)	Firmicutes_unclassified(100)	Firmicutes_unclassified(100)	Firmicutes_unclassified(100)	Firmicutes_unclassified(100)		1	0	0	0
Bacteria(100)	Bacteria_unclassified(100)	Bacteria_unclassified(100)	Bacteria_unclassified(100)	Bacteria_unclassified(100)	Bacteria_unclassified(100)		0	0	0	1
Bacteria(100)	Bacteria_unclassified(100)	Bacteria_unclassified(100)	Bacteria_unclassified(100)	Bacteria_unclassified(100)	Bacteria_unclassified(100)		1	0	0	0
Bacteria(100)	Proteobacteria(100)	Alphaproteobacteria(100)	Sphingomonadales(100)	Sphingomonadaceae(100)	Sphingomonadaceae_unclassified(100)		0	0	1	0
Bacteria(100)	Bacteria_unclassified(100)	Bacteria_unclassified(100)	Bacteria_unclassified(100)	Bacteria_unclassified(100)	Bacteria_unclassified(100)		1	0	0	0
Bacteria(100)	Proteobacteria(100)	Gammaproteobacteria(100)	Gammaproteobacteria_unclassified(100)	Gammaproteobacteria_unclassified(100)	Gammaproteobacteria_unclassified(100)		1	0	0	0
Bacteria(100)	Bacteroidetes(100)	Bacteroidia(100)	Bacteroidia_unclassified(100)	Bacteroidia_unclassified(100)	Bacteroidia_unclassified(100)		1	0	0	0
Bacteria(100)	Proteobacteria(100)	Gammaproteobacteria(100)	Gammaproteobacteria_unclassified(100)	Gammaproteobacteria_unclassified(100)	Gammaproteobacteria_unclassified(100)		0	0	0	1
Bacteria(100)	Proteobacteria(100)	Alphaproteobacteria(100)	Rhodobacterales(100)	Rhodobacteraceae(100)	Rhodobacteraceae_unclassified(100)		1	0	0	0
Bacteria(100)	Actinobacteria(100)	Actinobacteria(100)	Micrococcales(100)	Micrococcaceae(100)	Micrococcaceae_unclassified(100)		0	0	1	0
Bacteria(100)	Proteobacteria(100)	Gammaproteobacteria(100)	Gammaproteobacteria_unclassified(100)	Gammaproteobacteria_unclassified(100)	Gammaproteobacteria_unclassified(100)		0	0	0	1
Bacteria(100)	Bacteria_unclassified(100)	Bacteria_unclassified(100)	Bacteria_unclassified(100)	Bacteria_unclassified(100)	Bacteria_unclassified(100)		0	0	1	0
Bacteria(100)	Atribacteria(100)	JS1(100)	JS1_or(100)	JS1_fa(100)	JS1_ge(100)		1	0	0	0
Bacteria(100)	Actinobacteria(100)	Actinobacteria_unclassified(100)	Actinobacteria_unclassified(100)	Actinobacteria_unclassified(100)	Actinobacteria_unclassified(100)		0	0	0	1
Bacteria(100)	Proteobacteria(100)	Gammaproteobacteria(100)	Gammaproteobacteria_unclassified(100)	Gammaproteobacteria_unclassified(100)	Gammaproteobacteria_unclassified(100)		0	0	0	1
Bacteria(100)	Bacteria_unclassified(100)	Bacteria_unclassified(100)	Bacteria_unclassified(100)	Bacteria_unclassified(100)	Bacteria_unclassified(100)		0	0	1	0
Bacteria(100)	Bacteroidetes(100)	Bacteroidia(100)	Bacteroidales(100)	Rikenellaceae(100)	Alistipes(100)		1	0	0	0
Bacteria(100)	Bacteria_unclassified(100)	Bacteria_unclassified(100)	Bacteria_unclassified(100)	Bacteria_unclassified(100)	Bacteria_unclassified(100)		0	0	1	0
Bacteria(100)	Proteobacteria(100)	Gammaproteobacteria(100)	Gammaproteobacteria_unclassified(100)	Gammaproteobacteria_unclassified(100)	Gammaproteobacteria_unclassified(100)		1	0	0	0
Bacteria(100)	Bacteria_unclassified(100)	Bacteria_unclassified(100)	Bacteria_unclassified(100)	Bacteria_unclassified(100)	Bacteria_unclassified(100)		1	0	0	0
Bacteria(100)	Proteobacteria(100)	Gammaproteobacteria(100)	Pseudomonadales(100)	Moraxellaceae(100)	Moraxellaceae_unclassified(100)		1	0	0	0
Bacteria(100)	Bacteria_unclassified(100)	Bacteria_unclassified(100)	Bacteria_unclassified(100)	Bacteria_unclassified(100)	Bacteria_unclassified(100)		0	0	0	1
Bacteria(100)	Proteobacteria(100)	Gammaproteobacteria(100)	Betaproteobacteriales(100)	Burkholderiaceae(100)	Burkholderiaceae_unclassified(100)		0	0	0	1
Bacteria(100)	Bacteroidetes(100)	Bacteroidia(100)	Bacteroidia_unclassified(100)	Bacteroidia_unclassified(100)	Bacteroidia_unclassified(100)		1	0	0	0
Bacteria(100)	Actinobacteria(100)	Actinobacteria(100)	Micrococcales(100)	Micrococcaceae(100)	Micrococcaceae_unclassified(100)		0	0	1	0
Bacteria(100)	Bacteria_unclassified(100)	Bacteria_unclassified(100)	Bacteria_unclassified(100)	Bacteria_unclassified(100)	Bacteria_unclassified(100)		1	0	0	0
Bacteria(100)	Proteobacteria(100)	Gammaproteobacteria(100)	Betaproteobacteriales(100)	Hydrogenophilaceae(100)	Tepidiphilus(100)		0	0	1	0
Bacteria(100)	Bacteria_unclassified(100)	Bacteria_unclassified(100)	Bacteria_unclassified(100)	Bacteria_unclassified(100)	Bacteria_unclassified(100)		1	0	0	0
Bacteria(100)	Actinobacteria(100)	Actinobacteria_unclassified(100)	Actinobacteria_unclassified(100)	Actinobacteria_unclassified(100)	Actinobacteria_unclassified(100)		1	0	0	0
Bacteria(100)	Proteobacteria(100)	Gammaproteobacteria(100)	Gammaproteobacteria_unclassified(100)	Gammaproteobacteria_unclassified(100)	Gammaproteobacteria_unclassified(100)		0	0	1	0
Bacteria(100)	Actinobacteria(100)	Actinobacteria(100)	Bifidobacteriales(100)	Bifidobacteriaceae(100)	Bifidobacteriaceae_unclassified(100)		1	0	0	0
Bacteria(100)	Bacteroidetes(100)	Bacteroidia(100)	Bacteroidales(100)	Prolixibacteraceae(100)	WCHB1-32(100)		1	0	0	0
Bacteria(100)	Actinobacteria(100)	Actinobacteria(100)	Corynebacteriales(100)	Corynebacteriales_unclassified(100)	Corynebacteriales_unclassified(100)		0	1	0	0
Bacteria(100)	Firmicutes(100)	Bacilli(100)	Bacillales(100)	Paenibacillaceae(100)	Paenibacillaceae_unclassified(100)		1	0	0	0
Bacteria(100)	Bacteria_unclassified(100)	Bacteria_unclassified(100)	Bacteria_unclassified(100)	Bacteria_unclassified(100)	Bacteria_unclassified(100)		1	0	0	0
Bacteria(100)	Bacteroidetes(100)	Bacteroidia(100)	Sphingobacteriales(100)	Sphingobacteriales_unclassified(100)	Sphingobacteriales_unclassified(100)		0	0	1	0
Bacteria(100)	Proteobacteria(100)	Gammaproteobacteria(100)	Betaproteobacteriales(100)	Betaproteobacteriales_unclassified(100)	Betaproteobacteriales_unclassified(100)		1	0	0	0
Bacteria(100)	Proteobacteria(100)	Gammaproteobacteria(100)	Gammaproteobacteria_unclassified(100)	Gammaproteobacteria_unclassified(100)	Gammaproteobacteria_unclassified(100)		0	1	0	0
Bacteria(100)	Firmicutes(100)	Bacilli(100)	Bacillales(100)	Bacillales_unclassified(100)	Bacillales_unclassified(100)		1	0	0	0
Bacteria(100)	Proteobacteria(100)	Gammaproteobacteria(100)	Betaproteobacteriales(100)	Burkholderiaceae(100)	Burkholderiaceae_unclassified(100)		1	0	0	0
Bacteria(100)	Actinobacteria(100)	Actinobacteria(100)	Propionibacteriales(100)	Nocardioidaceae(100)	Nocardioidaceae_unclassified(100)		0	0	1	0
Bacteria(100)	Bacteria_unclassified(100)	Bacteria_unclassified(100)	Bacteria_unclassified(100)	Bacteria_unclassified(100)	Bacteria_unclassified(100)		0	0	0	1
Bacteria(100)	Actinobacteria(100)	Actinobacteria(100)	Actinobacteria_unclassified(100)	Actinobacteria_unclassified(100)	Actinobacteria_unclassified(100)		0	1	0	0
Bacteria(100)	Proteobacteria(100)	Proteobacteria_unclassified(100)	Proteobacteria_unclassified(100)	Proteobacteria_unclassified(100)	Proteobacteria_unclassified(100)		0	0	1	0
Bacteria(100)	Bacteria_unclassified(100)	Bacteria_unclassified(100)	Bacteria_unclassified(100)	Bacteria_unclassified(100)	Bacteria_unclassified(100)		1	0	0	0
Bacteria(100)	Bacteria_unclassified(100)	Bacteria_unclassified(100)	Bacteria_unclassified(100)	Bacteria_unclassified(100)	Bacteria_unclassified(100)		1	0	0	0
Bacteria(100)	Bacteria_unclassified(100)	Bacteria_unclassified(100)	Bacteria_unclassified(100)	Bacteria_unclassified(100)	Bacteria_unclassified(100)		0	0	0	1
Bacteria(100)	Bacteria_unclassified(100)	Bacteria_unclassified(100)	Bacteria_unclassified(100)	Bacteria_unclassified(100)	Bacteria_unclassified(100)		0	1	0	0
Bacteria(100)	Actinobacteria(100)	Actinobacteria(100)	Micrococcales(100)	Microbacteriaceae(100)	Microbacteriaceae_unclassified(100)		0	0	1	0
Bacteria(100)	Bacteroidetes(100)	Bacteroidia(100)	Bacteroidia_unclassified(100)	Bacteroidia_unclassified(100)	Bacteroidia_unclassified(100)		1	0	0	0
Bacteria(100)	Bacteria_unclassified(100)	Bacteria_unclassified(100)	Bacteria_unclassified(100)	Bacteria_unclassified(100)	Bacteria_unclassified(100)		1	0	0	0
Bacteria(100)	Bacteria_unclassified(100)	Bacteria_unclassified(100)	Bacteria_unclassified(100)	Bacteria_unclassified(100)	Bacteria_unclassified(100)		1	0	0	0
Bacteria(100)	Bacteria_unclassified(100)	Bacteria_unclassified(100)	Bacteria_unclassified(100)	Bacteria_unclassified(100)	Bacteria_unclassified(100)		1	0	0	0
Bacteria(100)	Bacteria_unclassified(100)	Bacteria_unclassified(100)	Bacteria_unclassified(100)	Bacteria_unclassified(100)	Bacteria_unclassified(100)		1	0	0	0
Bacteria(100)	Bacteria_unclassified(100)	Bacteria_unclassified(100)	Bacteria_unclassified(100)	Bacteria_unclassified(100)	Bacteria_unclassified(100)		0	0	0	1
Bacteria(100)	Bacteria_unclassified(100)	Bacteria_unclassified(100)	Bacteria_unclassified(100)	Bacteria_unclassified(100)	Bacteria_unclassified(100)		0	1	0	0
Bacteria(100)	Bacteria_unclassified(100)	Bacteria_unclassified(100)	Bacteria_unclassified(100)	Bacteria_unclassified(100)	Bacteria_unclassified(100)		1	0	0	0
Bacteria(100)	Bacteria_unclassified(100)	Bacteria_unclassified(100)	Bacteria_unclassified(100)	Bacteria_unclassified(100)	Bacteria_unclassified(100)		1	0	0	0
Bacteria(100)	Bacteria_unclassified(100)	Bacteria_unclassified(100)	Bacteria_unclassified(100)	Bacteria_unclassified(100)	Bacteria_unclassified(100)		1	0	0	0
Bacteria(100)	Bacteroidetes(100)	Bacteroidia(100)	Bacteroidales(100)	Rikenellaceae(100)	Alistipes(100)		1	0	0	0
Bacteria(100)	Proteobacteria(100)	Gammaproteobacteria(100)	Betaproteobacteriales(100)	Burkholderiaceae(100)	Burkholderiaceae_unclassified(100)		1	0	0	0
Bacteria(100)	Proteobacteria(100)	Gammaproteobacteria(100)	Gammaproteobacteria_unclassified(100)	Gammaproteobacteria_unclassified(100)	Gammaproteobacteria_unclassified(100)		0	0	0	1
Bacteria(100)	Proteobacteria(100)	Alphaproteobacteria(100)	Rhodobacterales(100)	Rhodobacteraceae(100)	Rhodobacteraceae_unclassified(100)		0	0	1	0
Bacteria(100)	Bacteria_unclassified(100)	Bacteria_unclassified(100)	Bacteria_unclassified(100)	Bacteria_unclassified(100)	Bacteria_unclassified(100)		1	0	0	0
Bacteria(100)	Proteobacteria(100)	Gammaproteobacteria(100)	Gammaproteobacteria_unclassified(100)	Gammaproteobacteria_unclassified(100)	Gammaproteobacteria_unclassified(100)		0	0	1	0
Bacteria(100)	Firmicutes(100)	Bacilli(100)	Bacillales(100)	Bacillales_unclassified(100)	Bacillales_unclassified(100)		1	0	0	0
Bacteria(100)	Bacteria_unclassified(100)	Bacteria_unclassified(100)	Bacteria_unclassified(100)	Bacteria_unclassified(100)	Bacteria_unclassified(100)		1	0	0	0
Bacteria(100)	Proteobacteria(100)	Alphaproteobacteria(100)	Rhizobiales(100)	Rhizobiales_unclassified(100)	Rhizobiales_unclassified(100)		0	0	0	1
Bacteria(100)	Bacteria_unclassified(100)	Bacteria_unclassified(100)	Bacteria_unclassified(100)	Bacteria_unclassified(100)	Bacteria_unclassified(100)		1	0	0	0
Bacteria(100)	Bacteria_unclassified(100)	Bacteria_unclassified(100)	Bacteria_unclassified(100)	Bacteria_unclassified(100)	Bacteria_unclassified(100)		0	1	0	0
Bacteria(100)	Bacteria_unclassified(100)	Bacteria_unclassified(100)	Bacteria_unclassified(100)	Bacteria_unclassified(100)	Bacteria_unclassified(100)		1	0	0	0
Bacteria(100)	Bacteria_unclassified(100)	Bacteria_unclassified(100)	Bacteria_unclassified(100)	Bacteria_unclassified(100)	Bacteria_unclassified(100)		1	0	0	0
Bacteria(100)	Bacteria_unclassified(100)	Bacteria_unclassified(100)	Bacteria_unclassified(100)	Bacteria_unclassified(100)	Bacteria_unclassified(100)		1	0	0	0
Bacteria(100)	Bacteria_unclassified(100)	Bacteria_unclassified(100)	Bacteria_unclassified(100)	Bacteria_unclassified(100)	Bacteria_unclassified(100)		1	0	0	0
Bacteria(100)	Proteobacteria(100)	Gammaproteobacteria(100)	Betaproteobacteriales(100)	Burkholderiaceae(100)	Burkholderiaceae_unclassified(100)		0	0	1	0
Bacteria(100)	Bacteria_unclassified(100)	Bacteria_unclassified(100)	Bacteria_unclassified(100)	Bacteria_unclassified(100)	Bacteria_unclassified(100)		0	0	1	0
Bacteria(100)	Firmicutes(100)	Firmicutes_unclassified(100)	Firmicutes_unclassified(100)	Firmicutes_unclassified(100)	Firmicutes_unclassified(100)		1	0	0	0
Bacteria(100)	Bacteria_unclassified(100)	Bacteria_unclassified(100)	Bacteria_unclassified(100)	Bacteria_unclassified(100)	Bacteria_unclassified(100)		0	0	0	1
Bacteria(100)	Actinobacteria(100)	Actinobacteria(100)	Actinobacteria_unclassified(100)	Actinobacteria_unclassified(100)	Actinobacteria_unclassified(100)		0	0	1	0
Bacteria(100)	Bacteria_unclassified(100)	Bacteria_unclassified(100)	Bacteria_unclassified(100)	Bacteria_unclassified(100)	Bacteria_unclassified(100)		1	0	0	0
Bacteria(100)	Proteobacteria(100)	Alphaproteobacteria(100)	Rhodobacterales(100)	Rhodobacteraceae(100)	Rhodobacteraceae_unclassified(100)		0	0	1	0
Bacteria(100)	Proteobacteria(100)	Gammaproteobacteria(100)	Enterobacteriales(100)	Enterobacteriaceae(100)	Enterobacteriaceae_unclassified(100)		0	1	0	0
Bacteria(100)	Bacteria_unclassified(100)	Bacteria_unclassified(100)	Bacteria_unclassified(100)	Bacteria_unclassified(100)	Bacteria_unclassified(100)		1	0	0	0
Bacteria(100)	Actinobacteria(100)	Actinobacteria_unclassified(100)	Actinobacteria_unclassified(100)	Actinobacteria_unclassified(100)	Actinobacteria_unclassified(100)		1	0	0	0
Bacteria(100)	Bacteria_unclassified(100)	Bacteria_unclassified(100)	Bacteria_unclassified(100)	Bacteria_unclassified(100)	Bacteria_unclassified(100)		1	0	0	0
Bacteria(100)	Proteobacteria(100)	Gammaproteobacteria(100)	Betaproteobacteriales(100)	Betaproteobacteriales_unclassified(100)	Betaproteobacteriales_unclassified(100)		0	0	1	0
Bacteria(100)	Bacteria_unclassified(100)	Bacteria_unclassified(100)	Bacteria_unclassified(100)	Bacteria_unclassified(100)	Bacteria_unclassified(100)		1	0	0	0
Bacteria(100)	Bacteria_unclassified(100)	Bacteria_unclassified(100)	Bacteria_unclassified(100)	Bacteria_unclassified(100)	Bacteria_unclassified(100)		1	0	0	0
Bacteria(100)	Bacteria_unclassified(100)	Bacteria_unclassified(100)	Bacteria_unclassified(100)	Bacteria_unclassified(100)	Bacteria_unclassified(100)		0	0	1	0
Bacteria(100)	Bacteria_unclassified(100)	Bacteria_unclassified(100)	Bacteria_unclassified(100)	Bacteria_unclassified(100)	Bacteria_unclassified(100)		1	0	0	0
Bacteria(100)	Bacteria_unclassified(100)	Bacteria_unclassified(100)	Bacteria_unclassified(100)	Bacteria_unclassified(100)	Bacteria_unclassified(100)		0	0	0	1
Bacteria(100)	Bacteria_unclassified(100)	Bacteria_unclassified(100)	Bacteria_unclassified(100)	Bacteria_unclassified(100)	Bacteria_unclassified(100)		1	0	0	0
Bacteria(100)	Firmicutes(100)	Bacilli(100)	Bacilli_unclassified(100)	Bacilli_unclassified(100)	Bacilli_unclassified(100)		0	0	1	0
Bacteria(100)	Bacteria_unclassified(100)	Bacteria_unclassified(100)	Bacteria_unclassified(100)	Bacteria_unclassified(100)	Bacteria_unclassified(100)		1	0	0	0
Bacteria(100)	Actinobacteria(100)	Actinobacteria_unclassified(100)	Actinobacteria_unclassified(100)	Actinobacteria_unclassified(100)	Actinobacteria_unclassified(100)		1	0	0	0
Bacteria(100)	Proteobacteria(100)	Alphaproteobacteria(100)	Rhodobacterales(100)	Rhodobacteraceae(100)	Rhodobacteraceae_unclassified(100)		1	0	0	0
Bacteria(100)	Actinobacteria(100)	Actinobacteria(100)	Bifidobacteriales(100)	Bifidobacteriaceae(100)	Bifidobacteriaceae_unclassified(100)		1	0	0	0
Bacteria(100)	Bacteria_unclassified(100)	Bacteria_unclassified(100)	Bacteria_unclassified(100)	Bacteria_unclassified(100)	Bacteria_unclassified(100)		0	0	0	1
Bacteria(100)	Actinobacteria(100)	Actinobacteria(100)	Actinobacteria_unclassified(100)	Actinobacteria_unclassified(100)	Actinobacteria_unclassified(100)		0	0	1	0
Bacteria(100)	Proteobacteria(100)	Proteobacteria_unclassified(100)	Proteobacteria_unclassified(100)	Proteobacteria_unclassified(100)	Proteobacteria_unclassified(100)		0	0	0	1
Bacteria(100)	Proteobacteria(100)	Proteobacteria_unclassified(100)	Proteobacteria_unclassified(100)	Proteobacteria_unclassified(100)	Proteobacteria_unclassified(100)		0	1	0	0
Bacteria(100)	Proteobacteria(100)	Gammaproteobacteria(100)	Gammaproteobacteria_unclassified(100)	Gammaproteobacteria_unclassified(100)	Gammaproteobacteria_unclassified(100)		0	1	0	0
Bacteria(100)	Bacteroidetes(100)	Bacteroidia(100)	Bacteroidia_unclassified(100)	Bacteroidia_unclassified(100)	Bacteroidia_unclassified(100)		1	0	0	0
Bacteria(100)	Bacteria_unclassified(100)	Bacteria_unclassified(100)	Bacteria_unclassified(100)	Bacteria_unclassified(100)	Bacteria_unclassified(100)		0	0	1	0
Bacteria(100)	Firmicutes(100)	Firmicutes_unclassified(100)	Firmicutes_unclassified(100)	Firmicutes_unclassified(100)	Firmicutes_unclassified(100)		1	0	0	0
Bacteria(100)	Bacteroidetes(100)	Bacteroidia(100)	Bacteroidia_unclassified(100)	Bacteroidia_unclassified(100)	Bacteroidia_unclassified(100)		1	0	0	0
Bacteria(100)	Proteobacteria(100)	Gammaproteobacteria(100)	Gammaproteobacteria_unclassified(100)	Gammaproteobacteria_unclassified(100)	Gammaproteobacteria_unclassified(100)		0	1	0	0
Bacteria(100)	Proteobacteria(100)	Gammaproteobacteria(100)	Gammaproteobacteria_unclassified(100)	Gammaproteobacteria_unclassified(100)	Gammaproteobacteria_unclassified(100)		0	1	0	0
Bacteria(100)	Actinobacteria(100)	Thermoleophilia(100)	Thermoleophilia_unclassified(100)	Thermoleophilia_unclassified(100)	Thermoleophilia_unclassified(100)		0	0	0	1
Bacteria(100)	Proteobacteria(100)	Gammaproteobacteria(100)	Gammaproteobacteria_unclassified(100)	Gammaproteobacteria_unclassified(100)	Gammaproteobacteria_unclassified(100)		0	0	0	1
Bacteria(100)	Proteobacteria(100)	Gammaproteobacteria(100)	Pasteurellales(100)	Pasteurellaceae(100)	Pasteurellaceae_unclassified(100)		0	0	1	0
Bacteria(100)	Bacteria_unclassified(100)	Bacteria_unclassified(100)	Bacteria_unclassified(100)	Bacteria_unclassified(100)	Bacteria_unclassified(100)		1	0	0	0
Bacteria(100)	Bacteria_unclassified(100)	Bacteria_unclassified(100)	Bacteria_unclassified(100)	Bacteria_unclassified(100)	Bacteria_unclassified(100)		1	0	0	0
Bacteria(100)	Bacteria_unclassified(100)	Bacteria_unclassified(100)	Bacteria_unclassified(100)	Bacteria_unclassified(100)	Bacteria_unclassified(100)		1	0	0	0
Bacteria(100)	Proteobacteria(100)	Gammaproteobacteria(100)	Betaproteobacteriales(100)	Betaproteobacteriales_unclassified(100)	Betaproteobacteriales_unclassified(100)		0	0	1	0
Bacteria(100)	Bacteria_unclassified(100)	Bacteria_unclassified(100)	Bacteria_unclassified(100)	Bacteria_unclassified(100)	Bacteria_unclassified(100)		1	0	0	0
Bacteria(100)	Bacteria_unclassified(100)	Bacteria_unclassified(100)	Bacteria_unclassified(100)	Bacteria_unclassified(100)	Bacteria_unclassified(100)		0	0	1	0
Bacteria(100)	Firmicutes(100)	Firmicutes_unclassified(100)	Firmicutes_unclassified(100)	Firmicutes_unclassified(100)	Firmicutes_unclassified(100)		1	0	0	0
Bacteria(100)	Bacteria_unclassified(100)	Bacteria_unclassified(100)	Bacteria_unclassified(100)	Bacteria_unclassified(100)	Bacteria_unclassified(100)		0	0	1	0
Bacteria(100)	Proteobacteria(100)	Proteobacteria_unclassified(100)	Proteobacteria_unclassified(100)	Proteobacteria_unclassified(100)	Proteobacteria_unclassified(100)		0	0	0	1
Bacteria(100)	Proteobacteria(100)	Gammaproteobacteria(100)	Enterobacteriales(100)	Enterobacteriaceae(100)	Enterobacteriaceae_unclassified(100)		1	0	0	0
Bacteria(100)	Firmicutes(100)	Firmicutes_unclassified(100)	Firmicutes_unclassified(100)	Firmicutes_unclassified(100)	Firmicutes_unclassified(100)		1	0	0	0
Bacteria(100)	Bacteria_unclassified(100)	Bacteria_unclassified(100)	Bacteria_unclassified(100)	Bacteria_unclassified(100)	Bacteria_unclassified(100)		1	0	0	0
Bacteria(100)	Bacteroidetes(100)	Bacteroidia(100)	Bacteroidia_unclassified(100)	Bacteroidia_unclassified(100)	Bacteroidia_unclassified(100)		1	0	0	0
Bacteria(100)	Proteobacteria(100)	Alphaproteobacteria(100)	Rhodobacterales(100)	Rhodobacteraceae(100)	Rhodobacteraceae_unclassified(100)		0	0	1	0
Bacteria(100)	Bacteria_unclassified(100)	Bacteria_unclassified(100)	Bacteria_unclassified(100)	Bacteria_unclassified(100)	Bacteria_unclassified(100)		0	0	0	1
Bacteria(100)	Bacteria_unclassified(100)	Bacteria_unclassified(100)	Bacteria_unclassified(100)	Bacteria_unclassified(100)	Bacteria_unclassified(100)		1	0	0	0
Bacteria(100)	Bacteria_unclassified(100)	Bacteria_unclassified(100)	Bacteria_unclassified(100)	Bacteria_unclassified(100)	Bacteria_unclassified(100)		0	1	0	0
Bacteria(100)	Bacteria_unclassified(100)	Bacteria_unclassified(100)	Bacteria_unclassified(100)	Bacteria_unclassified(100)	Bacteria_unclassified(100)		1	0	0	0
Bacteria(100)	Actinobacteria(100)	Actinobacteria(100)	Micrococcales(100)	Microbacteriaceae(100)	Microbacteriaceae_unclassified(100)		1	0	0	0
Bacteria(100)	Chloroflexi(100)	Dehalococcoidia(100)	Dehalococcoidia_unclassified(100)	Dehalococcoidia_unclassified(100)	Dehalococcoidia_unclassified(100)		0	0	1	0
Bacteria(100)	Bacteria_unclassified(100)	Bacteria_unclassified(100)	Bacteria_unclassified(100)	Bacteria_unclassified(100)	Bacteria_unclassified(100)		0	0	1	0
Bacteria(100)	Proteobacteria(100)	Gammaproteobacteria(100)	Pasteurellales(100)	Pasteurellaceae(100)	Pasteurellaceae_unclassified(100)		0	0	1	0
Bacteria(100)	Proteobacteria(100)	Gammaproteobacteria(100)	Gammaproteobacteria_unclassified(100)	Gammaproteobacteria_unclassified(100)	Gammaproteobacteria_unclassified(100)		1	0	0	0
Bacteria(100)	Proteobacteria(100)	Gammaproteobacteria(100)	Betaproteobacteriales(100)	Betaproteobacteriales_unclassified(100)	Betaproteobacteriales_unclassified(100)		0	1	0	0
Bacteria(100)	Proteobacteria(100)	Gammaproteobacteria(100)	Gammaproteobacteria_unclassified(100)	Gammaproteobacteria_unclassified(100)	Gammaproteobacteria_unclassified(100)		0	0	1	0
Bacteria(100)	Proteobacteria(100)	Gammaproteobacteria(100)	Gammaproteobacteria_unclassified(100)	Gammaproteobacteria_unclassified(100)	Gammaproteobacteria_unclassified(100)		0	0	1	0
Bacteria(100)	Bacteria_unclassified(100)	Bacteria_unclassified(100)	Bacteria_unclassified(100)	Bacteria_unclassified(100)	Bacteria_unclassified(100)		1	0	0	0
Bacteria(100)	Actinobacteria(100)	Actinobacteria(100)	Actinobacteria_unclassified(100)	Actinobacteria_unclassified(100)	Actinobacteria_unclassified(100)		0	1	0	0
Bacteria(100)	Bacteria_unclassified(100)	Bacteria_unclassified(100)	Bacteria_unclassified(100)	Bacteria_unclassified(100)	Bacteria_unclassified(100)		1	0	0	0
Bacteria(100)	Proteobacteria(100)	Proteobacteria_unclassified(100)	Proteobacteria_unclassified(100)	Proteobacteria_unclassified(100)	Proteobacteria_unclassified(100)		1	0	0	0
Bacteria(100)	Proteobacteria(100)	Gammaproteobacteria(100)	Betaproteobacteriales(100)	Burkholderiaceae(100)	Burkholderiaceae_unclassified(100)		0	0	0	1
Bacteria(100)	Proteobacteria(100)	Proteobacteria_unclassified(100)	Proteobacteria_unclassified(100)	Proteobacteria_unclassified(100)	Proteobacteria_unclassified(100)		0	1	0	0
Bacteria(100)	Firmicutes(100)	Clostridia(100)	Clostridiales(100)	Family_XI(100)	Peptoniphilus(100)		0	0	1	0
Bacteria(100)	Proteobacteria(100)	Gammaproteobacteria(100)	Gammaproteobacteria_unclassified(100)	Gammaproteobacteria_unclassified(100)	Gammaproteobacteria_unclassified(100)		0	0	0	1
Bacteria(100)	Proteobacteria(100)	Gammaproteobacteria(100)	Alteromonadales(100)	Alteromonadaceae(100)	Rheinheimera(100)		0	0	0	1
Bacteria(100)	Bacteroidetes(100)	Bacteroidia(100)	Bacteroidales(100)	Bacteroidales_unclassified(100)	Bacteroidales_unclassified(100)		1	0	0	0
Bacteria(100)	Bacteria_unclassified(100)	Bacteria_unclassified(100)	Bacteria_unclassified(100)	Bacteria_unclassified(100)	Bacteria_unclassified(100)		0	1	0	0
Bacteria(100)	Proteobacteria(100)	Gammaproteobacteria(100)	Gammaproteobacteria_unclassified(100)	Gammaproteobacteria_unclassified(100)	Gammaproteobacteria_unclassified(100)		0	0	0	1
Bacteria(100)	Actinobacteria(100)	Actinobacteria(100)	Micrococcales(100)	Microbacteriaceae(100)	Microbacteriaceae_unclassified(100)		1	0	0	0
Bacteria(100)	Bacteria_unclassified(100)	Bacteria_unclassified(100)	Bacteria_unclassified(100)	Bacteria_unclassified(100)	Bacteria_unclassified(100)		1	0	0	0
Bacteria(100)	Bacteria_unclassified(100)	Bacteria_unclassified(100)	Bacteria_unclassified(100)	Bacteria_unclassified(100)	Bacteria_unclassified(100)		0	0	1	0
Bacteria(100)	Actinobacteria(100)	Actinobacteria(100)	Actinobacteria_unclassified(100)	Actinobacteria_unclassified(100)	Actinobacteria_unclassified(100)		1	0	0	0
Bacteria(100)	Actinobacteria(100)	Actinobacteria(100)	Actinobacteria_unclassified(100)	Actinobacteria_unclassified(100)	Actinobacteria_unclassified(100)		0	0	1	0
Bacteria(100)	Proteobacteria(100)	Alphaproteobacteria(100)	Rhodobacterales(100)	Rhodobacteraceae(100)	Rhodobacteraceae_ge(100)		0	0	1	0
Bacteria(100)	Firmicutes(100)	Clostridia(100)	Clostridiales(100)	Clostridiales_unclassified(100)	Clostridiales_unclassified(100)		0	0	1	0
Bacteria(100)	Proteobacteria(100)	Proteobacteria_unclassified(100)	Proteobacteria_unclassified(100)	Proteobacteria_unclassified(100)	Proteobacteria_unclassified(100)		0	0	0	1
Bacteria(100)	Proteobacteria(100)	Gammaproteobacteria(100)	Pseudomonadales(100)	Moraxellaceae(100)	Enhydrobacter(100)		0	0	1	0
Bacteria(100)	Proteobacteria(100)	Proteobacteria_unclassified(100)	Proteobacteria_unclassified(100)	Proteobacteria_unclassified(100)	Proteobacteria_unclassified(100)		0	0	0	1
Bacteria(100)	Proteobacteria(100)	Gammaproteobacteria(100)	Gammaproteobacteria_unclassified(100)	Gammaproteobacteria_unclassified(100)	Gammaproteobacteria_unclassified(100)		1	0	0	0
Bacteria(100)	Firmicutes(100)	Bacilli(100)	Bacilli_unclassified(100)	Bacilli_unclassified(100)	Bacilli_unclassified(100)		1	0	0	0
Bacteria(100)	Proteobacteria(100)	Gammaproteobacteria(100)	Gammaproteobacteria_unclassified(100)	Gammaproteobacteria_unclassified(100)	Gammaproteobacteria_unclassified(100)		0	0	1	0
Bacteria(100)	Proteobacteria(100)	Gammaproteobacteria(100)	Gammaproteobacteria_unclassified(100)	Gammaproteobacteria_unclassified(100)	Gammaproteobacteria_unclassified(100)		1	0	0	0
Bacteria(100)	Firmicutes(100)	Firmicutes_unclassified(100)	Firmicutes_unclassified(100)	Firmicutes_unclassified(100)	Firmicutes_unclassified(100)		1	0	0	0
Bacteria(100)	Bacteroidetes(100)	Bacteroidia(100)	Bacteroidales(100)	Prevotellaceae(100)	Prevotella_7(100)		0	0	1	0
Bacteria(100)	Proteobacteria(100)	Gammaproteobacteria(100)	Gammaproteobacteria_unclassified(100)	Gammaproteobacteria_unclassified(100)	Gammaproteobacteria_unclassified(100)		0	0	0	1
Bacteria(100)	Proteobacteria(100)	Gammaproteobacteria(100)	Gammaproteobacteria_unclassified(100)	Gammaproteobacteria_unclassified(100)	Gammaproteobacteria_unclassified(100)		1	0	0	0
Bacteria(100)	Proteobacteria(100)	Gammaproteobacteria(100)	Betaproteobacteriales(100)	Betaproteobacteriales_unclassified(100)	Betaproteobacteriales_unclassified(100)		1	0	0	0
Bacteria(100)	Proteobacteria(100)	Gammaproteobacteria(100)	Gammaproteobacteria_unclassified(100)	Gammaproteobacteria_unclassified(100)	Gammaproteobacteria_unclassified(100)		1	0	0	0
Bacteria(100)	Bacteria_unclassified(100)	Bacteria_unclassified(100)	Bacteria_unclassified(100)	Bacteria_unclassified(100)	Bacteria_unclassified(100)		1	0	0	0
Bacteria(100)	Proteobacteria(100)	Gammaproteobacteria(100)	Betaproteobacteriales(100)	Betaproteobacteriales_unclassified(100)	Betaproteobacteriales_unclassified(100)		0	1	0	0
Bacteria(100)	Proteobacteria(100)	Gammaproteobacteria(100)	Gammaproteobacteria_unclassified(100)	Gammaproteobacteria_unclassified(100)	Gammaproteobacteria_unclassified(100)		0	1	0	0
Bacteria(100)	Proteobacteria(100)	Gammaproteobacteria(100)	Gammaproteobacteria_unclassified(100)	Gammaproteobacteria_unclassified(100)	Gammaproteobacteria_unclassified(100)		0	1	0	0
Bacteria(100)	Proteobacteria(100)	Gammaproteobacteria(100)	Gammaproteobacteria_Incertae_Sedis(100)	Unknown_Family(100)	Acidibacter(100)		0	1	0	0
Bacteria(100)	Bacteria_unclassified(100)	Bacteria_unclassified(100)	Bacteria_unclassified(100)	Bacteria_unclassified(100)	Bacteria_unclassified(100)		0	0	0	1
Bacteria(100)	Actinobacteria(100)	Actinobacteria(100)	Actinobacteria_unclassified(100)	Actinobacteria_unclassified(100)	Actinobacteria_unclassified(100)		1	0	0	0
Bacteria(100)	Bacteria_unclassified(100)	Bacteria_unclassified(100)	Bacteria_unclassified(100)	Bacteria_unclassified(100)	Bacteria_unclassified(100)		0	0	1	0
Bacteria(100)	Firmicutes(100)	Bacilli(100)	Bacillales(100)	Bacillales_unclassified(100)	Bacillales_unclassified(100)		1	0	0	0
Bacteria(100)	Proteobacteria(100)	Gammaproteobacteria(100)	Gammaproteobacteria_unclassified(100)	Gammaproteobacteria_unclassified(100)	Gammaproteobacteria_unclassified(100)		0	0	0	1
Bacteria(100)	Bacteria_unclassified(100)	Bacteria_unclassified(100)	Bacteria_unclassified(100)	Bacteria_unclassified(100)	Bacteria_unclassified(100)		0	0	0	1
Bacteria(100)	Proteobacteria(100)	Gammaproteobacteria(100)	Gammaproteobacteria_unclassified(100)	Gammaproteobacteria_unclassified(100)	Gammaproteobacteria_unclassified(100)		0	0	0	1
Bacteria(100)	Bacteria_unclassified(100)	Bacteria_unclassified(100)	Bacteria_unclassified(100)	Bacteria_unclassified(100)	Bacteria_unclassified(100)		1	0	0	0
Bacteria(100)	Firmicutes(100)	Bacilli(100)	Bacillales(100)	Planococcaceae(100)	Planococcaceae_unclassified(100)		1	0	0	0
Bacteria(100)	Bacteria_unclassified(100)	Bacteria_unclassified(100)	Bacteria_unclassified(100)	Bacteria_unclassified(100)	Bacteria_unclassified(100)		1	0	0	0
Bacteria(100)	Proteobacteria(100)	Gammaproteobacteria(100)	Gammaproteobacteria_unclassified(100)	Gammaproteobacteria_unclassified(100)	Gammaproteobacteria_unclassified(100)		1	0	0	0
Bacteria(100)	Actinobacteria(100)	Acidimicrobiia(100)	Microtrichales(100)	Microtrichales_unclassified(100)	Microtrichales_unclassified(100)		1	0	0	0
Bacteria(100)	Proteobacteria(100)	Gammaproteobacteria(100)	Gammaproteobacteria_unclassified(100)	Gammaproteobacteria_unclassified(100)	Gammaproteobacteria_unclassified(100)		0	0	0	1
Bacteria(100)	Firmicutes(100)	Clostridia(100)	Clostridiales(100)	Lachnospiraceae(100)	Lachnospiraceae_unclassified(100)		0	1	0	0
Bacteria(100)	Proteobacteria(100)	Gammaproteobacteria(100)	Betaproteobacteriales(100)	Burkholderiaceae(100)	Burkholderiaceae_unclassified(100)		0	1	0	0
Bacteria(100)	Bacteria_unclassified(100)	Bacteria_unclassified(100)	Bacteria_unclassified(100)	Bacteria_unclassified(100)	Bacteria_unclassified(100)		0	0	1	0
Bacteria(100)	Bacteria_unclassified(100)	Bacteria_unclassified(100)	Bacteria_unclassified(100)	Bacteria_unclassified(100)	Bacteria_unclassified(100)		1	0	0	0
Bacteria(100)	Proteobacteria(100)	Gammaproteobacteria(100)	Gammaproteobacteria_unclassified(100)	Gammaproteobacteria_unclassified(100)	Gammaproteobacteria_unclassified(100)		0	0	1	0
Bacteria(100)	Proteobacteria(100)	Gammaproteobacteria(100)	Gammaproteobacteria_unclassified(100)	Gammaproteobacteria_unclassified(100)	Gammaproteobacteria_unclassified(100)		0	0	1	0
Bacteria(100)	Bacteria_unclassified(100)	Bacteria_unclassified(100)	Bacteria_unclassified(100)	Bacteria_unclassified(100)	Bacteria_unclassified(100)		0	0	1	0
Bacteria(100)	Bacteria_unclassified(100)	Bacteria_unclassified(100)	Bacteria_unclassified(100)	Bacteria_unclassified(100)	Bacteria_unclassified(100)		0	1	0	0
Bacteria(100)	Proteobacteria(100)	Gammaproteobacteria(100)	Gammaproteobacteria_unclassified(100)	Gammaproteobacteria_unclassified(100)	Gammaproteobacteria_unclassified(100)		1	0	0	0
Bacteria(100)	Bacteroidetes(100)	Bacteroidia(100)	Bacteroidia_unclassified(100)	Bacteroidia_unclassified(100)	Bacteroidia_unclassified(100)		1	0	0	0
Bacteria(100)	Bacteria_unclassified(100)	Bacteria_unclassified(100)	Bacteria_unclassified(100)	Bacteria_unclassified(100)	Bacteria_unclassified(100)		1	0	0	0
Bacteria(100)	Bacteroidetes(100)	Bacteroidia(100)	Bacteroidia_unclassified(100)	Bacteroidia_unclassified(100)	Bacteroidia_unclassified(100)		1	0	0	0
Bacteria(100)	Proteobacteria(100)	Gammaproteobacteria(100)	Enterobacteriales(100)	Enterobacteriaceae(100)	Enterobacteriaceae_unclassified(100)		0	1	0	0
Bacteria(100)	Bacteroidetes(100)	Bacteroidia(100)	Bacteroidales(100)	Bacteroidales_unclassified(100)	Bacteroidales_unclassified(100)		0	0	1	0
Bacteria(100)	Proteobacteria(100)	Gammaproteobacteria(100)	Pseudomonadales(100)	Moraxellaceae(100)	Moraxellaceae_unclassified(100)		1	0	0	0
Bacteria(100)	Bacteria_unclassified(100)	Bacteria_unclassified(100)	Bacteria_unclassified(100)	Bacteria_unclassified(100)	Bacteria_unclassified(100)		0	1	0	0
Bacteria(100)	Firmicutes(100)	Firmicutes_unclassified(100)	Firmicutes_unclassified(100)	Firmicutes_unclassified(100)	Firmicutes_unclassified(100)		1	0	0	0
Bacteria(100)	Proteobacteria(100)	Gammaproteobacteria(100)	Gammaproteobacteria_unclassified(100)	Gammaproteobacteria_unclassified(100)	Gammaproteobacteria_unclassified(100)		0	0	0	1
Bacteria(100)	Proteobacteria(100)	Gammaproteobacteria(100)	Gammaproteobacteria_unclassified(100)	Gammaproteobacteria_unclassified(100)	Gammaproteobacteria_unclassified(100)		0	0	0	1
Bacteria(100)	Proteobacteria(100)	Gammaproteobacteria(100)	Gammaproteobacteria_unclassified(100)	Gammaproteobacteria_unclassified(100)	Gammaproteobacteria_unclassified(100)		1	0	0	0
Bacteria(100)	Bacteria_unclassified(100)	Bacteria_unclassified(100)	Bacteria_unclassified(100)	Bacteria_unclassified(100)	Bacteria_unclassified(100)		0	0	1	0
Bacteria(100)	Firmicutes(100)	Bacilli(100)	Bacilli_unclassified(100)	Bacilli_unclassified(100)	Bacilli_unclassified(100)		1	0	0	0
Bacteria(100)	Actinobacteria(100)	Acidimicrobiia(100)	Microtrichales(100)	Microtrichales_unclassified(100)	Microtrichales_unclassified(100)		1	0	0	0
Bacteria(100)	Bacteria_unclassified(100)	Bacteria_unclassified(100)	Bacteria_unclassified(100)	Bacteria_unclassified(100)	Bacteria_unclassified(100)		0	0	0	1
Bacteria(100)	Bacteria_unclassified(100)	Bacteria_unclassified(100)	Bacteria_unclassified(100)	Bacteria_unclassified(100)	Bacteria_unclassified(100)		1	0	0	0
Bacteria(100)	Firmicutes(100)	Firmicutes_unclassified(100)	Firmicutes_unclassified(100)	Firmicutes_unclassified(100)	Firmicutes_unclassified(100)		1	0	0	0
Bacteria(100)	Proteobacteria(100)	Gammaproteobacteria(100)	Gammaproteobacteria_unclassified(100)	Gammaproteobacteria_unclassified(100)	Gammaproteobacteria_unclassified(100)		0	1	0	0
Bacteria(100)	Bacteria_unclassified(100)	Bacteria_unclassified(100)	Bacteria_unclassified(100)	Bacteria_unclassified(100)	Bacteria_unclassified(100)		0	0	1	0
Bacteria(100)	Proteobacteria(100)	Proteobacteria_unclassified(100)	Proteobacteria_unclassified(100)	Proteobacteria_unclassified(100)	Proteobacteria_unclassified(100)		1	0	0	0
Bacteria(100)	Bacteria_unclassified(100)	Bacteria_unclassified(100)	Bacteria_unclassified(100)	Bacteria_unclassified(100)	Bacteria_unclassified(100)		1	0	0	0
Bacteria(100)	Proteobacteria(100)	Gammaproteobacteria(100)	Gammaproteobacteria_unclassified(100)	Gammaproteobacteria_unclassified(100)	Gammaproteobacteria_unclassified(100)		1	0	0	0
Bacteria(100)	Actinobacteria(100)	Actinobacteria(100)	Actinobacteria_unclassified(100)	Actinobacteria_unclassified(100)	Actinobacteria_unclassified(100)		0	0	1	0
Bacteria(100)	Actinobacteria(100)	Actinobacteria(100)	Bifidobacteriales(100)	Bifidobacteriaceae(100)	Bifidobacterium(100)		1	0	0	0
Bacteria(100)	Bacteria_unclassified(100)	Bacteria_unclassified(100)	Bacteria_unclassified(100)	Bacteria_unclassified(100)	Bacteria_unclassified(100)		0	0	1	0
Bacteria(100)	Actinobacteria(100)	Actinobacteria(100)	Corynebacteriales(100)	Dietziaceae(100)	Dietzia(100)		0	1	0	0
Bacteria(100)	Bacteroidetes(100)	Bacteroidia(100)	Flavobacteriales(100)	Flavobacteriaceae(100)	Flavobacteriaceae_unclassified(100)		1	0	0	0
Bacteria(100)	Proteobacteria(100)	Gammaproteobacteria(100)	Pseudomonadales(100)	Moraxellaceae(100)	Acinetobacter(100)		0	1	0	0
Bacteria(100)	Acidobacteria(100)	Subgroup_6(100)	Subgroup_6_unclassified(100)	Subgroup_6_unclassified(100)	Subgroup_6_unclassified(100)		0	1	0	0
Bacteria(100)	Proteobacteria(100)	Gammaproteobacteria(100)	Gammaproteobacteria_unclassified(100)	Gammaproteobacteria_unclassified(100)	Gammaproteobacteria_unclassified(100)		1	0	0	0
Bacteria(100)	Proteobacteria(100)	Gammaproteobacteria(100)	Ectothiorhodospirales(100)	Thioalkalispiraceae(100)	Thiohalophilus(100)		0	1	0	0
Bacteria(100)	Proteobacteria(100)	Gammaproteobacteria(100)	Gammaproteobacteria_unclassified(100)	Gammaproteobacteria_unclassified(100)	Gammaproteobacteria_unclassified(100)		1	0	0	0
Bacteria(100)	Proteobacteria(100)	Gammaproteobacteria(100)	Gammaproteobacteria_Incertae_Sedis(100)	Unknown_Family(100)	Acidibacter(100)		0	1	0	0
Bacteria(100)	Firmicutes(100)	Firmicutes_unclassified(100)	Firmicutes_unclassified(100)	Firmicutes_unclassified(100)	Firmicutes_unclassified(100)		1	0	0	0
Bacteria(100)	Bacteria_unclassified(100)	Bacteria_unclassified(100)	Bacteria_unclassified(100)	Bacteria_unclassified(100)	Bacteria_unclassified(100)		1	0	0	0
Bacteria(100)	Bacteria_unclassified(100)	Bacteria_unclassified(100)	Bacteria_unclassified(100)	Bacteria_unclassified(100)	Bacteria_unclassified(100)		0	1	0	0
Bacteria(100)	Actinobacteria(100)	Actinobacteria(100)	Micrococcales(100)	Micrococcaceae(100)	Micrococcaceae_unclassified(100)		0	0	1	0
Bacteria(100)	Proteobacteria(100)	Gammaproteobacteria(100)	Gammaproteobacteria_unclassified(100)	Gammaproteobacteria_unclassified(100)	Gammaproteobacteria_unclassified(100)		0	1	0	0
Bacteria(100)	Proteobacteria(100)	Gammaproteobacteria(100)	Pasteurellales(100)	Pasteurellaceae(100)	Pasteurellaceae_unclassified(100)		0	0	1	0
Bacteria(100)	Proteobacteria(100)	Gammaproteobacteria(100)	Gammaproteobacteria_unclassified(100)	Gammaproteobacteria_unclassified(100)	Gammaproteobacteria_unclassified(100)		0	0	0	1
Bacteria(100)	Bacteria_unclassified(100)	Bacteria_unclassified(100)	Bacteria_unclassified(100)	Bacteria_unclassified(100)	Bacteria_unclassified(100)		0	1	0	0
Bacteria(100)	Actinobacteria(100)	Actinobacteria_unclassified(100)	Actinobacteria_unclassified(100)	Actinobacteria_unclassified(100)	Actinobacteria_unclassified(100)		1	0	0	0
Bacteria(100)	Proteobacteria(100)	Gammaproteobacteria(100)	Betaproteobacteriales(100)	Burkholderiaceae(100)	Burkholderiaceae_unclassified(100)		0	0	0	1
Bacteria(100)	Proteobacteria(100)	Gammaproteobacteria(100)	Pseudomonadales(100)	Moraxellaceae(100)	Moraxellaceae_unclassified(100)		1	0	0	0
Bacteria(100)	Bacteria_unclassified(100)	Bacteria_unclassified(100)	Bacteria_unclassified(100)	Bacteria_unclassified(100)	Bacteria_unclassified(100)		1	0	0	0
Bacteria(100)	Proteobacteria(100)	Gammaproteobacteria(100)	Gammaproteobacteria_unclassified(100)	Gammaproteobacteria_unclassified(100)	Gammaproteobacteria_unclassified(100)		0	0	0	1
Bacteria(100)	Proteobacteria(100)	Gammaproteobacteria(100)	Gammaproteobacteria_unclassified(100)	Gammaproteobacteria_unclassified(100)	Gammaproteobacteria_unclassified(100)		0	1	0	0
Bacteria(100)	Bacteria_unclassified(100)	Bacteria_unclassified(100)	Bacteria_unclassified(100)	Bacteria_unclassified(100)	Bacteria_unclassified(100)		0	1	0	0
Bacteria(100)	Bacteria_unclassified(100)	Bacteria_unclassified(100)	Bacteria_unclassified(100)	Bacteria_unclassified(100)	Bacteria_unclassified(100)		1	0	0	0
Bacteria(100)	Proteobacteria(100)	Gammaproteobacteria(100)	Betaproteobacteriales(100)	Hydrogenophilaceae(100)	Tepidiphilus(100)		0	0	1	0
Bacteria(100)	Bacteria_unclassified(100)	Bacteria_unclassified(100)	Bacteria_unclassified(100)	Bacteria_unclassified(100)	Bacteria_unclassified(100)		1	0	0	0
Bacteria(100)	Bacteria_unclassified(100)	Bacteria_unclassified(100)	Bacteria_unclassified(100)	Bacteria_unclassified(100)	Bacteria_unclassified(100)		1	0	0	0
Bacteria(100)	Proteobacteria(100)	Gammaproteobacteria(100)	Gammaproteobacteria_unclassified(100)	Gammaproteobacteria_unclassified(100)	Gammaproteobacteria_unclassified(100)		1	0	0	0
Bacteria(100)	Actinobacteria(100)	Actinobacteria(100)	Propionibacteriales(100)	Nocardioidaceae(100)	Nocardioidaceae_unclassified(100)		0	0	1	0
Bacteria(100)	Proteobacteria(100)	Gammaproteobacteria(100)	Gammaproteobacteria_unclassified(100)	Gammaproteobacteria_unclassified(100)	Gammaproteobacteria_unclassified(100)		0	0	0	1
Bacteria(100)	Acidobacteria(100)	Subgroup_6(100)	Subgroup_6_unclassified(100)	Subgroup_6_unclassified(100)	Subgroup_6_unclassified(100)		1	0	0	0
Bacteria(100)	Firmicutes(100)	Bacilli(100)	Lactobacillales(100)	Lactobacillales_unclassified(100)	Lactobacillales_unclassified(100)		1	0	0	0
Bacteria(100)	Proteobacteria(100)	Gammaproteobacteria(100)	Gammaproteobacteria_unclassified(100)	Gammaproteobacteria_unclassified(100)	Gammaproteobacteria_unclassified(100)		1	0	0	0
Bacteria(100)	Bacteroidetes(100)	Bacteroidia(100)	Bacteroidales(100)	Prevotellaceae(100)	Prevotella_7(100)		0	0	1	0
Bacteria(100)	Proteobacteria(100)	Alphaproteobacteria(100)	Alphaproteobacteria_unclassified(100)	Alphaproteobacteria_unclassified(100)	Alphaproteobacteria_unclassified(100)		0	0	0	1
Bacteria(100)	Proteobacteria(100)	Deltaproteobacteria(100)	Desulfobacterales(100)	Desulfobacteraceae(100)	Desulfobacteraceae_unclassified(100)		0	0	1	0
Bacteria(100)	Proteobacteria(100)	Gammaproteobacteria(100)	Betaproteobacteriales(100)	Betaproteobacteriales_unclassified(100)	Betaproteobacteriales_unclassified(100)		1	0	0	0
Bacteria(100)	Bacteria_unclassified(100)	Bacteria_unclassified(100)	Bacteria_unclassified(100)	Bacteria_unclassified(100)	Bacteria_unclassified(100)		1	0	0	0
Bacteria(100)	Bacteria_unclassified(100)	Bacteria_unclassified(100)	Bacteria_unclassified(100)	Bacteria_unclassified(100)	Bacteria_unclassified(100)		1	0	0	0
Bacteria(100)	Proteobacteria(100)	Gammaproteobacteria(100)	Gammaproteobacteria_unclassified(100)	Gammaproteobacteria_unclassified(100)	Gammaproteobacteria_unclassified(100)		0	0	0	1
Bacteria(100)	Bacteria_unclassified(100)	Bacteria_unclassified(100)	Bacteria_unclassified(100)	Bacteria_unclassified(100)	Bacteria_unclassified(100)		1	0	0	0
Bacteria(100)	Actinobacteria(100)	Actinobacteria_unclassified(100)	Actinobacteria_unclassified(100)	Actinobacteria_unclassified(100)	Actinobacteria_unclassified(100)		0	0	1	0
Bacteria(100)	Acidobacteria(100)	Subgroup_6(100)	Subgroup_6_unclassified(100)	Subgroup_6_unclassified(100)	Subgroup_6_unclassified(100)		1	0	0	0
Bacteria(100)	Bacteria_unclassified(100)	Bacteria_unclassified(100)	Bacteria_unclassified(100)	Bacteria_unclassified(100)	Bacteria_unclassified(100)		1	0	0	0
Bacteria(100)	Proteobacteria(100)	Gammaproteobacteria(100)	Gammaproteobacteria_unclassified(100)	Gammaproteobacteria_unclassified(100)	Gammaproteobacteria_unclassified(100)		0	0	0	1
Bacteria(100)	Bacteria_unclassified(100)	Bacteria_unclassified(100)	Bacteria_unclassified(100)	Bacteria_unclassified(100)	Bacteria_unclassified(100)		1	0	0	0
Bacteria(100)	Actinobacteria(100)	Actinobacteria(100)	Bifidobacteriales(100)	Bifidobacteriaceae(100)	Bifidobacteriaceae_unclassified(100)		1	0	0	0
Bacteria(100)	Actinobacteria(100)	Actinobacteria(100)	Propionibacteriales(100)	Nocardioidaceae(100)	Marmoricola(100)		1	0	0	0
Bacteria(100)	Bacteria_unclassified(100)	Bacteria_unclassified(100)	Bacteria_unclassified(100)	Bacteria_unclassified(100)	Bacteria_unclassified(100)		1	0	0	0
Bacteria(100)	Bacteria_unclassified(100)	Bacteria_unclassified(100)	Bacteria_unclassified(100)	Bacteria_unclassified(100)	Bacteria_unclassified(100)		1	0	0	0
Bacteria(100)	Bacteria_unclassified(100)	Bacteria_unclassified(100)	Bacteria_unclassified(100)	Bacteria_unclassified(100)	Bacteria_unclassified(100)		1	0	0	0
Bacteria(100)	Bacteria_unclassified(100)	Bacteria_unclassified(100)	Bacteria_unclassified(100)	Bacteria_unclassified(100)	Bacteria_unclassified(100)		1	0	0	0
Bacteria(100)	Bacteroidetes(100)	Bacteroidia(100)	Bacteroidales(100)	Tannerellaceae(100)	Parabacteroides(100)		1	0	0	0
Bacteria(100)	Chloroflexi(100)	Anaerolineae(100)	SBR1031(100)	SBR1031_fa(100)	SBR1031_ge(100)		0	1	0	0
Bacteria(100)	Bacteria_unclassified(100)	Bacteria_unclassified(100)	Bacteria_unclassified(100)	Bacteria_unclassified(100)	Bacteria_unclassified(100)		0	1	0	0
Bacteria(100)	Bacteria_unclassified(100)	Bacteria_unclassified(100)	Bacteria_unclassified(100)	Bacteria_unclassified(100)	Bacteria_unclassified(100)		1	0	0	0
Bacteria(100)	Proteobacteria(100)	Gammaproteobacteria(100)	Betaproteobacteriales(100)	Burkholderiaceae(100)	Burkholderiaceae_unclassified(100)		1	0	0	0
Bacteria(100)	Proteobacteria(100)	Gammaproteobacteria(100)	Betaproteobacteriales(100)	Burkholderiaceae(100)	Burkholderiaceae_unclassified(100)		0	0	0	1
Bacteria(100)	Actinobacteria(100)	Actinobacteria(100)	Actinobacteria_unclassified(100)	Actinobacteria_unclassified(100)	Actinobacteria_unclassified(100)		0	1	0	0
Bacteria(100)	Proteobacteria(100)	Gammaproteobacteria(100)	Pseudomonadales(100)	Moraxellaceae(100)	Moraxellaceae_unclassified(100)		1	0	0	0
Bacteria(100)	Proteobacteria(100)	Deltaproteobacteria(100)	Desulfobacterales(100)	Desulfobulbaceae(100)	Desulfobulbaceae_unclassified(100)		0	1	0	0
Bacteria(100)	Proteobacteria(100)	Gammaproteobacteria(100)	Betaproteobacteriales(100)	Betaproteobacteriales_unclassified(100)	Betaproteobacteriales_unclassified(100)		0	1	0	0
Bacteria(100)	Actinobacteria(100)	Acidimicrobiia(100)	Microtrichales(100)	Microtrichales_unclassified(100)	Microtrichales_unclassified(100)		1	0	0	0
Bacteria(100)	Proteobacteria(100)	Gammaproteobacteria(100)	Betaproteobacteriales(100)	Betaproteobacteriales_unclassified(100)	Betaproteobacteriales_unclassified(100)		0	0	1	0
Bacteria(100)	Bacteria_unclassified(100)	Bacteria_unclassified(100)	Bacteria_unclassified(100)	Bacteria_unclassified(100)	Bacteria_unclassified(100)		1	0	0	0
Bacteria(100)	Proteobacteria(100)	Gammaproteobacteria(100)	Betaproteobacteriales(100)	Burkholderiaceae(100)	Burkholderiaceae_unclassified(100)		1	0	0	0
Bacteria(100)	Bacteria_unclassified(100)	Bacteria_unclassified(100)	Bacteria_unclassified(100)	Bacteria_unclassified(100)	Bacteria_unclassified(100)		0	0	0	1
Bacteria(100)	Bacteria_unclassified(100)	Bacteria_unclassified(100)	Bacteria_unclassified(100)	Bacteria_unclassified(100)	Bacteria_unclassified(100)		1	0	0	0
Bacteria(100)	Proteobacteria(100)	Proteobacteria_unclassified(100)	Proteobacteria_unclassified(100)	Proteobacteria_unclassified(100)	Proteobacteria_unclassified(100)		1	0	0	0
Bacteria(100)	Firmicutes(100)	Bacilli(100)	Bacillales(100)	Paenibacillaceae(100)	Paenibacillaceae_unclassified(100)		1	0	0	0
Bacteria(100)	Proteobacteria(100)	Gammaproteobacteria(100)	Gammaproteobacteria_Incertae_Sedis(100)	Unknown_Family(100)	Acidibacter(100)		0	1	0	0
Bacteria(100)	Bacteria_unclassified(100)	Bacteria_unclassified(100)	Bacteria_unclassified(100)	Bacteria_unclassified(100)	Bacteria_unclassified(100)		1	0	0	0
Bacteria(100)	Bacteria_unclassified(100)	Bacteria_unclassified(100)	Bacteria_unclassified(100)	Bacteria_unclassified(100)	Bacteria_unclassified(100)		1	0	0	0
Bacteria(100)	Proteobacteria(100)	Gammaproteobacteria(100)	Gammaproteobacteria_unclassified(100)	Gammaproteobacteria_unclassified(100)	Gammaproteobacteria_unclassified(100)		1	0	0	0
Bacteria(100)	Firmicutes(100)	Clostridia(100)	Clostridiales(100)	Lachnospiraceae(100)	Lachnospiraceae_unclassified(100)		1	0	0	0
Bacteria(100)	Proteobacteria(100)	Gammaproteobacteria(100)	Gammaproteobacteria_unclassified(100)	Gammaproteobacteria_unclassified(100)	Gammaproteobacteria_unclassified(100)		0	1	0	0
Bacteria(100)	Firmicutes(100)	Firmicutes_unclassified(100)	Firmicutes_unclassified(100)	Firmicutes_unclassified(100)	Firmicutes_unclassified(100)		1	0	0	0
Bacteria(100)	Proteobacteria(100)	Gammaproteobacteria(100)	Gammaproteobacteria_unclassified(100)	Gammaproteobacteria_unclassified(100)	Gammaproteobacteria_unclassified(100)		0	1	0	0
Bacteria(100)	Proteobacteria(100)	Gammaproteobacteria(100)	Gammaproteobacteria_unclassified(100)	Gammaproteobacteria_unclassified(100)	Gammaproteobacteria_unclassified(100)		1	0	0	0
Bacteria(100)	Actinobacteria(100)	Actinobacteria(100)	Micrococcales(100)	Microbacteriaceae(100)	Microbacteriaceae_unclassified(100)		1	0	0	0
Bacteria(100)	Bacteroidetes(100)	Bacteroidia(100)	Bacteroidia_unclassified(100)	Bacteroidia_unclassified(100)	Bacteroidia_unclassified(100)		1	0	0	0
Bacteria(100)	Bacteroidetes(100)	Bacteroidia(100)	Bacteroidia_unclassified(100)	Bacteroidia_unclassified(100)	Bacteroidia_unclassified(100)		1	0	0	0
Bacteria(100)	Bacteria_unclassified(100)	Bacteria_unclassified(100)	Bacteria_unclassified(100)	Bacteria_unclassified(100)	Bacteria_unclassified(100)		0	0	0	1
Bacteria(100)	Proteobacteria(100)	Gammaproteobacteria(100)	Gammaproteobacteria_unclassified(100)	Gammaproteobacteria_unclassified(100)	Gammaproteobacteria_unclassified(100)		0	0	1	0
Bacteria(100)	Actinobacteria(100)	Actinobacteria(100)	Actinobacteria_unclassified(100)	Actinobacteria_unclassified(100)	Actinobacteria_unclassified(100)		0	0	1	0
Bacteria(100)	Bacteria_unclassified(100)	Bacteria_unclassified(100)	Bacteria_unclassified(100)	Bacteria_unclassified(100)	Bacteria_unclassified(100)		0	0	1	0
Bacteria(100)	Bacteria_unclassified(100)	Bacteria_unclassified(100)	Bacteria_unclassified(100)	Bacteria_unclassified(100)	Bacteria_unclassified(100)		1	0	0	0
Bacteria(100)	Proteobacteria(100)	Gammaproteobacteria(100)	Gammaproteobacteria_unclassified(100)	Gammaproteobacteria_unclassified(100)	Gammaproteobacteria_unclassified(100)		0	0	0	1
Bacteria(100)	Actinobacteria(100)	Actinobacteria(100)	Actinobacteria_unclassified(100)	Actinobacteria_unclassified(100)	Actinobacteria_unclassified(100)		0	0	1	0
Bacteria(100)	Actinobacteria(100)	Actinobacteria(100)	Corynebacteriales(100)	Dietziaceae(100)	Dietzia(100)		0	1	0	0
Bacteria(100)	Bacteria_unclassified(100)	Bacteria_unclassified(100)	Bacteria_unclassified(100)	Bacteria_unclassified(100)	Bacteria_unclassified(100)		0	1	0	0
Bacteria(100)	Bacteria_unclassified(100)	Bacteria_unclassified(100)	Bacteria_unclassified(100)	Bacteria_unclassified(100)	Bacteria_unclassified(100)		0	0	0	1
Bacteria(100)	Proteobacteria(100)	Gammaproteobacteria(100)	Gammaproteobacteria_unclassified(100)	Gammaproteobacteria_unclassified(100)	Gammaproteobacteria_unclassified(100)		0	1	0	0
Bacteria(100)	Bacteroidetes(100)	Bacteroidia(100)	Bacteroidia_unclassified(100)	Bacteroidia_unclassified(100)	Bacteroidia_unclassified(100)		1	0	0	0
Bacteria(100)	Firmicutes(100)	Firmicutes_unclassified(100)	Firmicutes_unclassified(100)	Firmicutes_unclassified(100)	Firmicutes_unclassified(100)		1	0	0	0
Bacteria(100)	Firmicutes(100)	Firmicutes_unclassified(100)	Firmicutes_unclassified(100)	Firmicutes_unclassified(100)	Firmicutes_unclassified(100)		1	0	0	0
Bacteria(100)	Actinobacteria(100)	Actinobacteria(100)	Micrococcales(100)	Micrococcales_unclassified(100)	Micrococcales_unclassified(100)		1	0	0	0
Bacteria(100)	Firmicutes(100)	Firmicutes_unclassified(100)	Firmicutes_unclassified(100)	Firmicutes_unclassified(100)	Firmicutes_unclassified(100)		1	0	0	0
Bacteria(100)	Bacteria_unclassified(100)	Bacteria_unclassified(100)	Bacteria_unclassified(100)	Bacteria_unclassified(100)	Bacteria_unclassified(100)		0	1	0	0
Bacteria(100)	Bacteria_unclassified(100)	Bacteria_unclassified(100)	Bacteria_unclassified(100)	Bacteria_unclassified(100)	Bacteria_unclassified(100)		1	0	0	0
Bacteria(100)	Bacteria_unclassified(100)	Bacteria_unclassified(100)	Bacteria_unclassified(100)	Bacteria_unclassified(100)	Bacteria_unclassified(100)		0	1	0	0
Bacteria(100)	Bacteria_unclassified(100)	Bacteria_unclassified(100)	Bacteria_unclassified(100)	Bacteria_unclassified(100)	Bacteria_unclassified(100)		1	0	0	0
Bacteria(100)	Bacteria_unclassified(100)	Bacteria_unclassified(100)	Bacteria_unclassified(100)	Bacteria_unclassified(100)	Bacteria_unclassified(100)		0	1	0	0
Bacteria(100)	Bacteria_unclassified(100)	Bacteria_unclassified(100)	Bacteria_unclassified(100)	Bacteria_unclassified(100)	Bacteria_unclassified(100)		1	0	0	0
Bacteria(100)	Proteobacteria(100)	Gammaproteobacteria(100)	Gammaproteobacteria_unclassified(100)	Gammaproteobacteria_unclassified(100)	Gammaproteobacteria_unclassified(100)		0	0	1	0
Bacteria(100)	Proteobacteria(100)	Gammaproteobacteria(100)	Gammaproteobacteria_unclassified(100)	Gammaproteobacteria_unclassified(100)	Gammaproteobacteria_unclassified(100)		0	0	0	1
Bacteria(100)	Proteobacteria(100)	Gammaproteobacteria(100)	Gammaproteobacteria_unclassified(100)	Gammaproteobacteria_unclassified(100)	Gammaproteobacteria_unclassified(100)		0	0	0	1
Bacteria(100)	Proteobacteria(100)	Gammaproteobacteria(100)	Gammaproteobacteria_unclassified(100)	Gammaproteobacteria_unclassified(100)	Gammaproteobacteria_unclassified(100)		0	0	0	1
Bacteria(100)	Bacteroidetes(100)	Bacteroidia(100)	Bacteroidales(100)	Prevotellaceae(100)	Prevotellaceae_unclassified(100)		1	0	0	0
Bacteria(100)	Proteobacteria(100)	Gammaproteobacteria(100)	Gammaproteobacteria_unclassified(100)	Gammaproteobacteria_unclassified(100)	Gammaproteobacteria_unclassified(100)		0	0	0	1
Bacteria(100)	Bacteria_unclassified(100)	Bacteria_unclassified(100)	Bacteria_unclassified(100)	Bacteria_unclassified(100)	Bacteria_unclassified(100)		0	0	0	1
Bacteria(100)	Bacteroidetes(100)	Bacteroidia(100)	Sphingobacteriales(100)	KD3-93(100)	KD3-93_ge(100)		0	0	1	0
Bacteria(100)	Bacteria_unclassified(100)	Bacteria_unclassified(100)	Bacteria_unclassified(100)	Bacteria_unclassified(100)	Bacteria_unclassified(100)		0	0	0	1
Bacteria(100)	Bacteria_unclassified(100)	Bacteria_unclassified(100)	Bacteria_unclassified(100)	Bacteria_unclassified(100)	Bacteria_unclassified(100)		1	0	0	0
Bacteria(100)	Bacteria_unclassified(100)	Bacteria_unclassified(100)	Bacteria_unclassified(100)	Bacteria_unclassified(100)	Bacteria_unclassified(100)		1	0	0	0
Bacteria(100)	Firmicutes(100)	Clostridia(100)	Clostridiales(100)	Lachnospiraceae(100)	Lachnospiraceae_unclassified(100)		0	1	0	0
Bacteria(100)	Bacteria_unclassified(100)	Bacteria_unclassified(100)	Bacteria_unclassified(100)	Bacteria_unclassified(100)	Bacteria_unclassified(100)		1	0	0	0
Bacteria(100)	Proteobacteria(100)	Proteobacteria_unclassified(100)	Proteobacteria_unclassified(100)	Proteobacteria_unclassified(100)	Proteobacteria_unclassified(100)		0	0	1	0
Bacteria(100)	Bacteroidetes(100)	Bacteroidia(100)	Bacteroidales(100)	Prevotellaceae(100)	Prevotella_7(100)		0	0	1	0
Bacteria(100)	Proteobacteria(100)	Alphaproteobacteria(100)	Rhodovibrionales(100)	Kiloniellaceae(100)	Pelagibius(100)		1	0	0	0
Bacteria(100)	Bacteria_unclassified(100)	Bacteria_unclassified(100)	Bacteria_unclassified(100)	Bacteria_unclassified(100)	Bacteria_unclassified(100)		1	0	0	0
Bacteria(100)	Proteobacteria(100)	Gammaproteobacteria(100)	Gammaproteobacteria_unclassified(100)	Gammaproteobacteria_unclassified(100)	Gammaproteobacteria_unclassified(100)		0	0	0	1
Bacteria(100)	Proteobacteria(100)	Gammaproteobacteria(100)	Gammaproteobacteria_unclassified(100)	Gammaproteobacteria_unclassified(100)	Gammaproteobacteria_unclassified(100)		0	0	0	1
Bacteria(100)	Bacteria_unclassified(100)	Bacteria_unclassified(100)	Bacteria_unclassified(100)	Bacteria_unclassified(100)	Bacteria_unclassified(100)		0	0	1	0
Bacteria(100)	Bacteria_unclassified(100)	Bacteria_unclassified(100)	Bacteria_unclassified(100)	Bacteria_unclassified(100)	Bacteria_unclassified(100)		1	0	0	0
Bacteria(100)	Actinobacteria(100)	Actinobacteria(100)	Micrococcales(100)	Micrococcaceae(100)	Micrococcaceae_unclassified(100)		0	0	1	0
Bacteria(100)	Firmicutes(100)	Firmicutes_unclassified(100)	Firmicutes_unclassified(100)	Firmicutes_unclassified(100)	Firmicutes_unclassified(100)		1	0	0	0
Bacteria(100)	Proteobacteria(100)	Alphaproteobacteria(100)	Rhodobacterales(100)	Rhodobacteraceae(100)	Rhodobacteraceae_unclassified(100)		1	0	0	0
Bacteria(100)	Proteobacteria(100)	Gammaproteobacteria(100)	Gammaproteobacteria_unclassified(100)	Gammaproteobacteria_unclassified(100)	Gammaproteobacteria_unclassified(100)		0	0	0	1
Bacteria(100)	Bacteria_unclassified(100)	Bacteria_unclassified(100)	Bacteria_unclassified(100)	Bacteria_unclassified(100)	Bacteria_unclassified(100)		1	0	0	0
Bacteria(100)	Proteobacteria(100)	Proteobacteria_unclassified(100)	Proteobacteria_unclassified(100)	Proteobacteria_unclassified(100)	Proteobacteria_unclassified(100)		0	0	0	1
Bacteria(100)	Proteobacteria(100)	Gammaproteobacteria(100)	Gammaproteobacteria_unclassified(100)	Gammaproteobacteria_unclassified(100)	Gammaproteobacteria_unclassified(100)		0	1	0	0
Bacteria(100)	Proteobacteria(100)	Gammaproteobacteria(100)	Gammaproteobacteria_unclassified(100)	Gammaproteobacteria_unclassified(100)	Gammaproteobacteria_unclassified(100)		0	0	1	0
Bacteria(100)	Proteobacteria(100)	Proteobacteria_unclassified(100)	Proteobacteria_unclassified(100)	Proteobacteria_unclassified(100)	Proteobacteria_unclassified(100)		0	0	1	0
Bacteria(100)	Bacteria_unclassified(100)	Bacteria_unclassified(100)	Bacteria_unclassified(100)	Bacteria_unclassified(100)	Bacteria_unclassified(100)		1	0	0	0
Bacteria(100)	Bacteria_unclassified(100)	Bacteria_unclassified(100)	Bacteria_unclassified(100)	Bacteria_unclassified(100)	Bacteria_unclassified(100)		1	0	0	0
Bacteria(100)	Proteobacteria(100)	Alphaproteobacteria(100)	Sphingomonadales(100)	Sphingomonadaceae(100)	Rhizorhapis(100)		0	0	0	1
Bacteria(100)	Proteobacteria(100)	Gammaproteobacteria(100)	Betaproteobacteriales(100)	Betaproteobacteriales_unclassified(100)	Betaproteobacteriales_unclassified(100)		1	0	0	0
Bacteria(100)	Proteobacteria(100)	Gammaproteobacteria(100)	Betaproteobacteriales(100)	Betaproteobacteriales_unclassified(100)	Betaproteobacteriales_unclassified(100)		0	1	0	0
Bacteria(100)	Proteobacteria(100)	Gammaproteobacteria(100)	Enterobacteriales(100)	Enterobacteriaceae(100)	Enterobacteriaceae_unclassified(100)		1	0	0	0
Bacteria(100)	Proteobacteria(100)	Gammaproteobacteria(100)	Pseudomonadales(100)	Moraxellaceae(100)	Enhydrobacter(100)		0	0	1	0
Bacteria(100)	Firmicutes(100)	Firmicutes_unclassified(100)	Firmicutes_unclassified(100)	Firmicutes_unclassified(100)	Firmicutes_unclassified(100)		1	0	0	0
Bacteria(100)	Proteobacteria(100)	Gammaproteobacteria(100)	Gammaproteobacteria_unclassified(100)	Gammaproteobacteria_unclassified(100)	Gammaproteobacteria_unclassified(100)		0	1	0	0
Bacteria(100)	Proteobacteria(100)	Gammaproteobacteria(100)	Enterobacteriales(100)	Enterobacteriaceae(100)	Enterobacteriaceae_unclassified(100)		0	1	0	0
Bacteria(100)	Bacteria_unclassified(100)	Bacteria_unclassified(100)	Bacteria_unclassified(100)	Bacteria_unclassified(100)	Bacteria_unclassified(100)		1	0	0	0
Bacteria(100)	Proteobacteria(100)	Gammaproteobacteria(100)	Xanthomonadales(100)	Xanthomonadales_unclassified(100)	Xanthomonadales_unclassified(100)		0	0	1	0
Bacteria(100)	Proteobacteria(100)	Proteobacteria_unclassified(100)	Proteobacteria_unclassified(100)	Proteobacteria_unclassified(100)	Proteobacteria_unclassified(100)		1	0	0	0
Bacteria(100)	Bacteria_unclassified(100)	Bacteria_unclassified(100)	Bacteria_unclassified(100)	Bacteria_unclassified(100)	Bacteria_unclassified(100)		0	1	0	0
Bacteria(100)	Proteobacteria(100)	Gammaproteobacteria(100)	Gammaproteobacteria_unclassified(100)	Gammaproteobacteria_unclassified(100)	Gammaproteobacteria_unclassified(100)		0	0	0	1
Bacteria(100)	Proteobacteria(100)	Proteobacteria_unclassified(100)	Proteobacteria_unclassified(100)	Proteobacteria_unclassified(100)	Proteobacteria_unclassified(100)		0	1	0	0
Bacteria(100)	Proteobacteria(100)	Gammaproteobacteria(100)	Gammaproteobacteria_unclassified(100)	Gammaproteobacteria_unclassified(100)	Gammaproteobacteria_unclassified(100)		0	0	1	0
Bacteria(100)	Bacteria_unclassified(100)	Bacteria_unclassified(100)	Bacteria_unclassified(100)	Bacteria_unclassified(100)	Bacteria_unclassified(100)		0	0	0	1
Bacteria(100)	Bacteroidetes(100)	Bacteroidia(100)	Bacteroidia_unclassified(100)	Bacteroidia_unclassified(100)	Bacteroidia_unclassified(100)		1	0	0	0
Bacteria(100)	Proteobacteria(100)	Proteobacteria_unclassified(100)	Proteobacteria_unclassified(100)	Proteobacteria_unclassified(100)	Proteobacteria_unclassified(100)		0	0	0	1
Bacteria(100)	Proteobacteria(100)	Gammaproteobacteria(100)	Gammaproteobacteria_unclassified(100)	Gammaproteobacteria_unclassified(100)	Gammaproteobacteria_unclassified(100)		0	1	0	0
Bacteria(100)	Bacteria_unclassified(100)	Bacteria_unclassified(100)	Bacteria_unclassified(100)	Bacteria_unclassified(100)	Bacteria_unclassified(100)		0	0	1	0
Bacteria(100)	Actinobacteria(100)	Actinobacteria(100)	Propionibacteriales(100)	Nocardioidaceae(100)	Nocardioidaceae_unclassified(100)		0	0	1	0
Bacteria(100)	Proteobacteria(100)	Gammaproteobacteria(100)	Gammaproteobacteria_unclassified(100)	Gammaproteobacteria_unclassified(100)	Gammaproteobacteria_unclassified(100)		0	1	0	0
Bacteria(100)	Bacteria_unclassified(100)	Bacteria_unclassified(100)	Bacteria_unclassified(100)	Bacteria_unclassified(100)	Bacteria_unclassified(100)		1	0	0	0
Bacteria(100)	Proteobacteria(100)	Gammaproteobacteria(100)	Gammaproteobacteria_unclassified(100)	Gammaproteobacteria_unclassified(100)	Gammaproteobacteria_unclassified(100)		0	1	0	0
Bacteria(100)	Bacteroidetes(100)	Bacteroidia(100)	Bacteroidales(100)	Prevotellaceae(100)	Prevotella_7(100)		0	0	1	0
Bacteria(100)	Firmicutes(100)	Negativicutes(100)	Selenomonadales(100)	Acidaminococcaceae(100)	Phascolarctobacterium(100)		0	1	0	0
Bacteria(100)	Bacteria_unclassified(100)	Bacteria_unclassified(100)	Bacteria_unclassified(100)	Bacteria_unclassified(100)	Bacteria_unclassified(100)		1	0	0	0
Bacteria(100)	Bacteria_unclassified(100)	Bacteria_unclassified(100)	Bacteria_unclassified(100)	Bacteria_unclassified(100)	Bacteria_unclassified(100)		1	0	0	0
Bacteria(100)	Actinobacteria(100)	Actinobacteria(100)	Micrococcales(100)	Microbacteriaceae(100)	Microbacteriaceae_unclassified(100)		1	0	0	0
Bacteria(100)	Actinobacteria(100)	Actinobacteria(100)	Actinobacteria_unclassified(100)	Actinobacteria_unclassified(100)	Actinobacteria_unclassified(100)		0	0	1	0
Bacteria(100)	Bacteria_unclassified(100)	Bacteria_unclassified(100)	Bacteria_unclassified(100)	Bacteria_unclassified(100)	Bacteria_unclassified(100)		1	0	0	0
Bacteria(100)	Proteobacteria(100)	Alphaproteobacteria(100)	Sphingomonadales(100)	Sphingomonadaceae(100)	Sphingomonadaceae_unclassified(100)		0	0	1	0
Bacteria(100)	Actinobacteria(100)	Actinobacteria(100)	Propionibacteriales(100)	Propionibacteriales_unclassified(100)	Propionibacteriales_unclassified(100)		0	0	1	0
Bacteria(100)	Proteobacteria(100)	Gammaproteobacteria(100)	Gammaproteobacteria_unclassified(100)	Gammaproteobacteria_unclassified(100)	Gammaproteobacteria_unclassified(100)		1	0	0	0
Bacteria(100)	Proteobacteria(100)	Gammaproteobacteria(100)	Betaproteobacteriales(100)	Betaproteobacteriales_unclassified(100)	Betaproteobacteriales_unclassified(100)		0	0	1	0
Bacteria(100)	Bacteroidetes(100)	Bacteroidia(100)	Bacteroidia_unclassified(100)	Bacteroidia_unclassified(100)	Bacteroidia_unclassified(100)		1	0	0	0
Bacteria(100)	Planctomycetes(100)	Phycisphaerae(100)	MSBL9(100)	SG8-4(100)	SG8-4_ge(100)		0	0	1	0
Bacteria(100)	Proteobacteria(100)	Gammaproteobacteria(100)	Betaproteobacteriales(100)	Burkholderiaceae(100)	Burkholderiaceae_unclassified(100)		1	0	0	0
Bacteria(100)	Bacteria_unclassified(100)	Bacteria_unclassified(100)	Bacteria_unclassified(100)	Bacteria_unclassified(100)	Bacteria_unclassified(100)		1	0	0	0
Bacteria(100)	Actinobacteria(100)	Actinobacteria(100)	Actinobacteria_unclassified(100)	Actinobacteria_unclassified(100)	Actinobacteria_unclassified(100)		0	0	1	0
Bacteria(100)	Firmicutes(100)	Firmicutes_unclassified(100)	Firmicutes_unclassified(100)	Firmicutes_unclassified(100)	Firmicutes_unclassified(100)		1	0	0	0
Bacteria(100)	Proteobacteria(100)	Proteobacteria_unclassified(100)	Proteobacteria_unclassified(100)	Proteobacteria_unclassified(100)	Proteobacteria_unclassified(100)		0	1	0	0
Bacteria(100)	Bacteria_unclassified(100)	Bacteria_unclassified(100)	Bacteria_unclassified(100)	Bacteria_unclassified(100)	Bacteria_unclassified(100)		1	0	0	0
Bacteria(100)	Proteobacteria(100)	Gammaproteobacteria(100)	Gammaproteobacteria_unclassified(100)	Gammaproteobacteria_unclassified(100)	Gammaproteobacteria_unclassified(100)		1	0	0	0
Bacteria(100)	Bacteria_unclassified(100)	Bacteria_unclassified(100)	Bacteria_unclassified(100)	Bacteria_unclassified(100)	Bacteria_unclassified(100)		1	0	0	0
Bacteria(100)	Proteobacteria(100)	Gammaproteobacteria(100)	Gammaproteobacteria_unclassified(100)	Gammaproteobacteria_unclassified(100)	Gammaproteobacteria_unclassified(100)		0	0	0	1
Bacteria(100)	Proteobacteria(100)	Proteobacteria_unclassified(100)	Proteobacteria_unclassified(100)	Proteobacteria_unclassified(100)	Proteobacteria_unclassified(100)		0	0	0	1
Bacteria(100)	Proteobacteria(100)	Proteobacteria_unclassified(100)	Proteobacteria_unclassified(100)	Proteobacteria_unclassified(100)	Proteobacteria_unclassified(100)		0	1	0	0
Bacteria(100)	Proteobacteria(100)	Alphaproteobacteria(100)	Rhizobiales(100)	Beijerinckiaceae(100)	Beijerinckiaceae_unclassified(100)		0	1	0	0
Bacteria(100)	Proteobacteria(100)	Gammaproteobacteria(100)	Pseudomonadales(100)	Moraxellaceae(100)	Moraxellaceae_unclassified(100)		1	0	0	0
Bacteria(100)	Bacteria_unclassified(100)	Bacteria_unclassified(100)	Bacteria_unclassified(100)	Bacteria_unclassified(100)	Bacteria_unclassified(100)		1	0	0	0
Bacteria(100)	Bacteria_unclassified(100)	Bacteria_unclassified(100)	Bacteria_unclassified(100)	Bacteria_unclassified(100)	Bacteria_unclassified(100)		1	0	0	0
Bacteria(100)	Proteobacteria(100)	Gammaproteobacteria(100)	Betaproteobacteriales(100)	Burkholderiaceae(100)	Burkholderiaceae_unclassified(100)		1	0	0	0
Bacteria(100)	Bacteria_unclassified(100)	Bacteria_unclassified(100)	Bacteria_unclassified(100)	Bacteria_unclassified(100)	Bacteria_unclassified(100)		0	1	0	0
Bacteria(100)	Bacteria_unclassified(100)	Bacteria_unclassified(100)	Bacteria_unclassified(100)	Bacteria_unclassified(100)	Bacteria_unclassified(100)		0	1	0	0
Bacteria(100)	Proteobacteria(100)	Gammaproteobacteria(100)	Betaproteobacteriales(100)	Betaproteobacteriales_unclassified(100)	Betaproteobacteriales_unclassified(100)		1	0	0	0
Bacteria(100)	Proteobacteria(100)	Gammaproteobacteria(100)	Gammaproteobacteria_unclassified(100)	Gammaproteobacteria_unclassified(100)	Gammaproteobacteria_unclassified(100)		1	0	0	0
Bacteria(100)	Actinobacteria(100)	Actinobacteria(100)	Micrococcales(100)	Micrococcaceae(100)	Micrococcaceae_unclassified(100)		0	0	1	0
Bacteria(100)	Bacteria_unclassified(100)	Bacteria_unclassified(100)	Bacteria_unclassified(100)	Bacteria_unclassified(100)	Bacteria_unclassified(100)		1	0	0	0
Bacteria(100)	Bacteria_unclassified(100)	Bacteria_unclassified(100)	Bacteria_unclassified(100)	Bacteria_unclassified(100)	Bacteria_unclassified(100)		1	0	0	0
Bacteria(100)	Proteobacteria(100)	Gammaproteobacteria(100)	Betaproteobacteriales(100)	Burkholderiaceae(100)	Burkholderiaceae_unclassified(100)		0	0	0	1
Bacteria(100)	Bacteroidetes(100)	Bacteroidia(100)	Flavobacteriales(100)	Flavobacteriaceae(100)	Flavobacteriaceae_unclassified(100)		1	0	0	0
Bacteria(100)	Proteobacteria(100)	Gammaproteobacteria(100)	Gammaproteobacteria_unclassified(100)	Gammaproteobacteria_unclassified(100)	Gammaproteobacteria_unclassified(100)		0	0	0	1
Bacteria(100)	Bacteria_unclassified(100)	Bacteria_unclassified(100)	Bacteria_unclassified(100)	Bacteria_unclassified(100)	Bacteria_unclassified(100)		0	0	1	0
Bacteria(100)	Proteobacteria(100)	Proteobacteria_unclassified(100)	Proteobacteria_unclassified(100)	Proteobacteria_unclassified(100)	Proteobacteria_unclassified(100)		0	0	1	0
Bacteria(100)	Proteobacteria(100)	Gammaproteobacteria(100)	Gammaproteobacteria_unclassified(100)	Gammaproteobacteria_unclassified(100)	Gammaproteobacteria_unclassified(100)		0	0	0	1
Bacteria(100)	Firmicutes(100)	Bacilli(100)	Bacillales(100)	Bacillales_unclassified(100)	Bacillales_unclassified(100)		1	0	0	0
Bacteria(100)	Proteobacteria(100)	Gammaproteobacteria(100)	Pseudomonadales(100)	Moraxellaceae(100)	Acinetobacter(100)		1	0	0	0
Bacteria(100)	Proteobacteria(100)	Gammaproteobacteria(100)	Gammaproteobacteria_unclassified(100)	Gammaproteobacteria_unclassified(100)	Gammaproteobacteria_unclassified(100)		1	0	0	0
Bacteria(100)	Actinobacteria(100)	Actinobacteria(100)	Propionibacteriales(100)	Propionibacteriaceae(100)	Propionibacteriaceae_unclassified(100)		0	0	1	0
Bacteria(100)	Bacteria_unclassified(100)	Bacteria_unclassified(100)	Bacteria_unclassified(100)	Bacteria_unclassified(100)	Bacteria_unclassified(100)		1	0	0	0
Bacteria(100)	Proteobacteria(100)	Gammaproteobacteria(100)	Enterobacteriales(100)	Enterobacteriaceae(100)	Enterobacteriaceae_unclassified(100)		1	0	0	0
Bacteria(100)	Bacteria_unclassified(100)	Bacteria_unclassified(100)	Bacteria_unclassified(100)	Bacteria_unclassified(100)	Bacteria_unclassified(100)		1	0	0	0
Bacteria(100)	Bacteria_unclassified(100)	Bacteria_unclassified(100)	Bacteria_unclassified(100)	Bacteria_unclassified(100)	Bacteria_unclassified(100)		1	0	0	0
Bacteria(100)	Bacteroidetes(100)	Bacteroidia(100)	Bacteroidia_unclassified(100)	Bacteroidia_unclassified(100)	Bacteroidia_unclassified(100)		1	0	0	0
Bacteria(100)	Proteobacteria(100)	Gammaproteobacteria(100)	Gammaproteobacteria_unclassified(100)	Gammaproteobacteria_unclassified(100)	Gammaproteobacteria_unclassified(100)		1	0	0	0
Bacteria(100)	Actinobacteria(100)	Actinobacteria(100)	Micrococcales(100)	Micrococcaceae(100)	Micrococcaceae_unclassified(100)		0	0	1	0
Bacteria(100)	Bacteria_unclassified(100)	Bacteria_unclassified(100)	Bacteria_unclassified(100)	Bacteria_unclassified(100)	Bacteria_unclassified(100)		0	1	0	0
Bacteria(100)	Actinobacteria(100)	Actinobacteria(100)	Actinobacteria_unclassified(100)	Actinobacteria_unclassified(100)	Actinobacteria_unclassified(100)		0	1	0	0
Bacteria(100)	Proteobacteria(100)	Alphaproteobacteria(100)	Rhodobacterales(100)	Rhodobacteraceae(100)	Rhodobacteraceae_unclassified(100)		0	0	1	0
Bacteria(100)	Actinobacteria(100)	Actinobacteria_unclassified(100)	Actinobacteria_unclassified(100)	Actinobacteria_unclassified(100)	Actinobacteria_unclassified(100)		1	0	0	0
Bacteria(100)	Bacteroidetes(100)	Bacteroidia(100)	Bacteroidales(100)	Prevotellaceae(100)	Prevotellaceae_unclassified(100)		0	0	1	0
Bacteria(100)	Bacteria_unclassified(100)	Bacteria_unclassified(100)	Bacteria_unclassified(100)	Bacteria_unclassified(100)	Bacteria_unclassified(100)		1	0	0	0
Bacteria(100)	Proteobacteria(100)	Alphaproteobacteria(100)	Rhizobiales(100)	Rhizobiales_unclassified(100)	Rhizobiales_unclassified(100)		0	0	0	1
Bacteria(100)	Proteobacteria(100)	Gammaproteobacteria(100)	Enterobacteriales(100)	Enterobacteriaceae(100)	Enterobacteriaceae_unclassified(100)		1	0	0	0
Bacteria(100)	Bacteria_unclassified(100)	Bacteria_unclassified(100)	Bacteria_unclassified(100)	Bacteria_unclassified(100)	Bacteria_unclassified(100)		1	0	0	0
Bacteria(100)	Actinobacteria(100)	Actinobacteria(100)	Actinobacteria_unclassified(100)	Actinobacteria_unclassified(100)	Actinobacteria_unclassified(100)		0	1	0	0
Bacteria(100)	Bacteroidetes(100)	Bacteroidia(100)	Sphingobacteriales(100)	KD3-93(100)	KD3-93_ge(100)		0	0	1	0
Bacteria(100)	Proteobacteria(100)	Proteobacteria_unclassified(100)	Proteobacteria_unclassified(100)	Proteobacteria_unclassified(100)	Proteobacteria_unclassified(100)		0	0	0	1
Bacteria(100)	Proteobacteria(100)	Gammaproteobacteria(100)	Betaproteobacteriales(100)	Burkholderiaceae(100)	Burkholderiaceae_unclassified(100)		1	0	0	0
Bacteria(100)	Bacteria_unclassified(100)	Bacteria_unclassified(100)	Bacteria_unclassified(100)	Bacteria_unclassified(100)	Bacteria_unclassified(100)		1	0	0	0
Bacteria(100)	Bacteria_unclassified(100)	Bacteria_unclassified(100)	Bacteria_unclassified(100)	Bacteria_unclassified(100)	Bacteria_unclassified(100)		1	0	0	0
Bacteria(100)	Bacteria_unclassified(100)	Bacteria_unclassified(100)	Bacteria_unclassified(100)	Bacteria_unclassified(100)	Bacteria_unclassified(100)		1	0	0	0
Bacteria(100)	Bacteria_unclassified(100)	Bacteria_unclassified(100)	Bacteria_unclassified(100)	Bacteria_unclassified(100)	Bacteria_unclassified(100)		1	0	0	0
Bacteria(100)	Actinobacteria(100)	Actinobacteria(100)	Actinobacteria_unclassified(100)	Actinobacteria_unclassified(100)	Actinobacteria_unclassified(100)		1	0	0	0
Bacteria(100)	Proteobacteria(100)	Gammaproteobacteria(100)	Gammaproteobacteria_Incertae_Sedis(100)	Unknown_Family(100)	Acidibacter(100)		0	1	0	0
Bacteria(100)	Bacteria_unclassified(100)	Bacteria_unclassified(100)	Bacteria_unclassified(100)	Bacteria_unclassified(100)	Bacteria_unclassified(100)		1	0	0	0
Bacteria(100)	Proteobacteria(100)	Alphaproteobacteria(100)	Caulobacterales(100)	Caulobacteraceae(100)	Caulobacteraceae_unclassified(100)		1	0	0	0
Bacteria(100)	Bacteria_unclassified(100)	Bacteria_unclassified(100)	Bacteria_unclassified(100)	Bacteria_unclassified(100)	Bacteria_unclassified(100)		1	0	0	0
Bacteria(100)	Proteobacteria(100)	Gammaproteobacteria(100)	Gammaproteobacteria_unclassified(100)	Gammaproteobacteria_unclassified(100)	Gammaproteobacteria_unclassified(100)		0	0	1	0
Bacteria(100)	Bacteria_unclassified(100)	Bacteria_unclassified(100)	Bacteria_unclassified(100)	Bacteria_unclassified(100)	Bacteria_unclassified(100)		1	0	0	0
Bacteria(100)	Proteobacteria(100)	Proteobacteria_unclassified(100)	Proteobacteria_unclassified(100)	Proteobacteria_unclassified(100)	Proteobacteria_unclassified(100)		0	1	0	0
Bacteria(100)	Bacteria_unclassified(100)	Bacteria_unclassified(100)	Bacteria_unclassified(100)	Bacteria_unclassified(100)	Bacteria_unclassified(100)		1	0	0	0
Bacteria(100)	Proteobacteria(100)	Proteobacteria_unclassified(100)	Proteobacteria_unclassified(100)	Proteobacteria_unclassified(100)	Proteobacteria_unclassified(100)		0	0	0	1
Bacteria(100)	Firmicutes(100)	Firmicutes_unclassified(100)	Firmicutes_unclassified(100)	Firmicutes_unclassified(100)	Firmicutes_unclassified(100)		1	0	0	0
Bacteria(100)	Bacteria_unclassified(100)	Bacteria_unclassified(100)	Bacteria_unclassified(100)	Bacteria_unclassified(100)	Bacteria_unclassified(100)		1	0	0	0
Bacteria(100)	Actinobacteria(100)	Actinobacteria(100)	Actinobacteria_unclassified(100)	Actinobacteria_unclassified(100)	Actinobacteria_unclassified(100)		0	0	1	0
Bacteria(100)	Proteobacteria(100)	Gammaproteobacteria(100)	Gammaproteobacteria_unclassified(100)	Gammaproteobacteria_unclassified(100)	Gammaproteobacteria_unclassified(100)		1	0	0	0
Bacteria(100)	Bacteria_unclassified(100)	Bacteria_unclassified(100)	Bacteria_unclassified(100)	Bacteria_unclassified(100)	Bacteria_unclassified(100)		1	0	0	0
Bacteria(100)	Proteobacteria(100)	Gammaproteobacteria(100)	Pseudomonadales(100)	Moraxellaceae(100)	Moraxellaceae_unclassified(100)		1	0	0	0
Bacteria(100)	Bacteria_unclassified(100)	Bacteria_unclassified(100)	Bacteria_unclassified(100)	Bacteria_unclassified(100)	Bacteria_unclassified(100)		1	0	0	0
Bacteria(100)	Bacteria_unclassified(100)	Bacteria_unclassified(100)	Bacteria_unclassified(100)	Bacteria_unclassified(100)	Bacteria_unclassified(100)		1	0	0	0
Bacteria(100)	Proteobacteria(100)	Gammaproteobacteria(100)	Gammaproteobacteria_unclassified(100)	Gammaproteobacteria_unclassified(100)	Gammaproteobacteria_unclassified(100)		0	0	1	0
Bacteria(100)	Proteobacteria(100)	Gammaproteobacteria(100)	Gammaproteobacteria_unclassified(100)	Gammaproteobacteria_unclassified(100)	Gammaproteobacteria_unclassified(100)		1	0	0	0
Bacteria(100)	Bacteria_unclassified(100)	Bacteria_unclassified(100)	Bacteria_unclassified(100)	Bacteria_unclassified(100)	Bacteria_unclassified(100)		1	0	0	0
Bacteria(100)	Bacteroidetes(100)	Bacteroidia(100)	Sphingobacteriales(100)	KD3-93(100)	KD3-93_ge(100)		0	0	1	0
Bacteria(100)	Firmicutes(100)	Bacilli(100)	Bacillales(100)	Planococcaceae(100)	Planococcaceae_unclassified(100)		1	0	0	0
Bacteria(100)	Proteobacteria(100)	Gammaproteobacteria(100)	Betaproteobacteriales(100)	Burkholderiaceae(100)	Burkholderiaceae_unclassified(100)		0	0	1	0
Bacteria(100)	Proteobacteria(100)	Alphaproteobacteria(100)	Alphaproteobacteria_unclassified(100)	Alphaproteobacteria_unclassified(100)	Alphaproteobacteria_unclassified(100)		1	0	0	0
Bacteria(100)	Proteobacteria(100)	Gammaproteobacteria(100)	Gammaproteobacteria_unclassified(100)	Gammaproteobacteria_unclassified(100)	Gammaproteobacteria_unclassified(100)		1	0	0	0
Bacteria(100)	Bacteroidetes(100)	Bacteroidia(100)	Bacteroidia_unclassified(100)	Bacteroidia_unclassified(100)	Bacteroidia_unclassified(100)		1	0	0	0
Bacteria(100)	Bacteria_unclassified(100)	Bacteria_unclassified(100)	Bacteria_unclassified(100)	Bacteria_unclassified(100)	Bacteria_unclassified(100)		1	0	0	0
Bacteria(100)	Proteobacteria(100)	Gammaproteobacteria(100)	Betaproteobacteriales(100)	Burkholderiaceae(100)	Ralstonia(100)		0	0	1	0
Bacteria(100)	Proteobacteria(100)	Gammaproteobacteria(100)	Gammaproteobacteria_Incertae_Sedis(100)	Unknown_Family(100)	Acidibacter(100)		0	1	0	0
Bacteria(100)	Bacteria_unclassified(100)	Bacteria_unclassified(100)	Bacteria_unclassified(100)	Bacteria_unclassified(100)	Bacteria_unclassified(100)		0	0	1	0
Bacteria(100)	Proteobacteria(100)	Gammaproteobacteria(100)	Gammaproteobacteria_unclassified(100)	Gammaproteobacteria_unclassified(100)	Gammaproteobacteria_unclassified(100)		0	0	0	1
Bacteria(100)	Actinobacteria(100)	Actinobacteria(100)	Bifidobacteriales(100)	Bifidobacteriaceae(100)	Bifidobacteriaceae_unclassified(100)		1	0	0	0
Bacteria(100)	Proteobacteria(100)	Gammaproteobacteria(100)	Gammaproteobacteria_unclassified(100)	Gammaproteobacteria_unclassified(100)	Gammaproteobacteria_unclassified(100)		0	0	0	1
Bacteria(100)	Proteobacteria(100)	Gammaproteobacteria(100)	Gammaproteobacteria_unclassified(100)	Gammaproteobacteria_unclassified(100)	Gammaproteobacteria_unclassified(100)		1	0	0	0
Bacteria(100)	Proteobacteria(100)	Proteobacteria_unclassified(100)	Proteobacteria_unclassified(100)	Proteobacteria_unclassified(100)	Proteobacteria_unclassified(100)		0	1	0	0
Bacteria(100)	Bacteria_unclassified(100)	Bacteria_unclassified(100)	Bacteria_unclassified(100)	Bacteria_unclassified(100)	Bacteria_unclassified(100)		0	0	0	1
Bacteria(100)	Proteobacteria(100)	Gammaproteobacteria(100)	Gammaproteobacteria_unclassified(100)	Gammaproteobacteria_unclassified(100)	Gammaproteobacteria_unclassified(100)		0	0	0	1
Bacteria(100)	Proteobacteria(100)	Gammaproteobacteria(100)	Gammaproteobacteria_unclassified(100)	Gammaproteobacteria_unclassified(100)	Gammaproteobacteria_unclassified(100)		0	1	0	0
Bacteria(100)	Proteobacteria(100)	Gammaproteobacteria(100)	Gammaproteobacteria_unclassified(100)	Gammaproteobacteria_unclassified(100)	Gammaproteobacteria_unclassified(100)		1	0	0	0
Bacteria(100)	Proteobacteria(100)	Gammaproteobacteria(100)	Pseudomonadales(100)	Moraxellaceae(100)	Acinetobacter(100)		1	0	0	0
Bacteria(100)	Actinobacteria(100)	Actinobacteria(100)	Micrococcales(100)	Micrococcaceae(100)	Micrococcaceae_unclassified(100)		0	0	1	0
Bacteria(100)	Bacteroidetes(100)	Bacteroidia(100)	Bacteroidales(100)	Prevotellaceae(100)	Prevotellaceae_unclassified(100)		0	0	1	0
Bacteria(100)	Actinobacteria(100)	Actinobacteria_unclassified(100)	Actinobacteria_unclassified(100)	Actinobacteria_unclassified(100)	Actinobacteria_unclassified(100)		0	1	0	0
Bacteria(100)	Actinobacteria(100)	Actinobacteria(100)	Micrococcales(100)	Micrococcaceae(100)	Micrococcaceae_unclassified(100)		0	0	1	0
Bacteria(100)	Proteobacteria(100)	Gammaproteobacteria(100)	Gammaproteobacteria_unclassified(100)	Gammaproteobacteria_unclassified(100)	Gammaproteobacteria_unclassified(100)		0	0	0	1
Bacteria(100)	Bacteria_unclassified(100)	Bacteria_unclassified(100)	Bacteria_unclassified(100)	Bacteria_unclassified(100)	Bacteria_unclassified(100)		1	0	0	0
Bacteria(100)	Proteobacteria(100)	Gammaproteobacteria(100)	Gammaproteobacteria_unclassified(100)	Gammaproteobacteria_unclassified(100)	Gammaproteobacteria_unclassified(100)		0	0	1	0
Bacteria(100)	Bacteria_unclassified(100)	Bacteria_unclassified(100)	Bacteria_unclassified(100)	Bacteria_unclassified(100)	Bacteria_unclassified(100)		1	0	0	0
Bacteria(100)	Proteobacteria(100)	Gammaproteobacteria(100)	Gammaproteobacteria_unclassified(100)	Gammaproteobacteria_unclassified(100)	Gammaproteobacteria_unclassified(100)		1	0	0	0
Bacteria(100)	Actinobacteria(100)	Actinobacteria(100)	Propionibacteriales(100)	Nocardioidaceae(100)	Marmoricola(100)		0	0	1	0
Bacteria(100)	Actinobacteria(100)	Actinobacteria(100)	Propionibacteriales(100)	Nocardioidaceae(100)	Marmoricola(100)		1	0	0	0
Bacteria(100)	Bacteria_unclassified(100)	Bacteria_unclassified(100)	Bacteria_unclassified(100)	Bacteria_unclassified(100)	Bacteria_unclassified(100)		1	0	0	0
Bacteria(100)	Bacteria_unclassified(100)	Bacteria_unclassified(100)	Bacteria_unclassified(100)	Bacteria_unclassified(100)	Bacteria_unclassified(100)		1	0	0	0
Bacteria(100)	Proteobacteria(100)	Gammaproteobacteria(100)	Gammaproteobacteria_unclassified(100)	Gammaproteobacteria_unclassified(100)	Gammaproteobacteria_unclassified(100)		1	0	0	0
Bacteria(100)	Proteobacteria(100)	Gammaproteobacteria(100)	Gammaproteobacteria_unclassified(100)	Gammaproteobacteria_unclassified(100)	Gammaproteobacteria_unclassified(100)		0	1	0	0
Bacteria(100)	Bacteria_unclassified(100)	Bacteria_unclassified(100)	Bacteria_unclassified(100)	Bacteria_unclassified(100)	Bacteria_unclassified(100)		1	0	0	0
Bacteria(100)	Proteobacteria(100)	Gammaproteobacteria(100)	Gammaproteobacteria_unclassified(100)	Gammaproteobacteria_unclassified(100)	Gammaproteobacteria_unclassified(100)		1	0	0	0
Bacteria(100)	Bacteria_unclassified(100)	Bacteria_unclassified(100)	Bacteria_unclassified(100)	Bacteria_unclassified(100)	Bacteria_unclassified(100)		1	0	0	0
Bacteria(100)	Bacteria_unclassified(100)	Bacteria_unclassified(100)	Bacteria_unclassified(100)	Bacteria_unclassified(100)	Bacteria_unclassified(100)		1	0	0	0
Bacteria(100)	Bacteria_unclassified(100)	Bacteria_unclassified(100)	Bacteria_unclassified(100)	Bacteria_unclassified(100)	Bacteria_unclassified(100)		1	0	0	0
Bacteria(100)	Proteobacteria(100)	Gammaproteobacteria(100)	Gammaproteobacteria_unclassified(100)	Gammaproteobacteria_unclassified(100)	Gammaproteobacteria_unclassified(100)		1	0	0	0
Bacteria(100)	Bacteria_unclassified(100)	Bacteria_unclassified(100)	Bacteria_unclassified(100)	Bacteria_unclassified(100)	Bacteria_unclassified(100)		1	0	0	0
Bacteria(100)	Firmicutes(100)	Clostridia(100)	Clostridiales(100)	Family_XI(100)	Finegoldia(100)		1	0	0	0
Bacteria(100)	Bacteria_unclassified(100)	Bacteria_unclassified(100)	Bacteria_unclassified(100)	Bacteria_unclassified(100)	Bacteria_unclassified(100)		0	0	0	1
Bacteria(100)	Bacteroidetes(100)	Bacteroidia(100)	Bacteroidia_unclassified(100)	Bacteroidia_unclassified(100)	Bacteroidia_unclassified(100)		1	0	0	0
Bacteria(100)	Bacteria_unclassified(100)	Bacteria_unclassified(100)	Bacteria_unclassified(100)	Bacteria_unclassified(100)	Bacteria_unclassified(100)		0	0	1	0
Bacteria(100)	Actinobacteria(100)	Actinobacteria(100)	Micrococcales(100)	Micrococcaceae(100)	Micrococcaceae_unclassified(100)		0	0	1	0
Bacteria(100)	Proteobacteria(100)	Gammaproteobacteria(100)	Enterobacteriales(100)	Enterobacteriaceae(100)	Enterobacteriaceae_unclassified(100)		1	0	0	0
Bacteria(100)	Bacteroidetes(100)	Bacteroidia(100)	Bacteroidia_unclassified(100)	Bacteroidia_unclassified(100)	Bacteroidia_unclassified(100)		1	0	0	0
Bacteria(100)	Proteobacteria(100)	Gammaproteobacteria(100)	Gammaproteobacteria_unclassified(100)	Gammaproteobacteria_unclassified(100)	Gammaproteobacteria_unclassified(100)		0	0	0	1
Bacteria(100)	Bacteria_unclassified(100)	Bacteria_unclassified(100)	Bacteria_unclassified(100)	Bacteria_unclassified(100)	Bacteria_unclassified(100)		0	0	1	0
Bacteria(100)	Bacteroidetes(100)	Bacteroidia(100)	Flavobacteriales(100)	Flavobacteriaceae(100)	Flavobacteriaceae_unclassified(100)		1	0	0	0
Bacteria(100)	Bacteroidetes(100)	Bacteroidia(100)	Bacteroidia_unclassified(100)	Bacteroidia_unclassified(100)	Bacteroidia_unclassified(100)		1	0	0	0
Bacteria(100)	Bacteria_unclassified(100)	Bacteria_unclassified(100)	Bacteria_unclassified(100)	Bacteria_unclassified(100)	Bacteria_unclassified(100)		0	0	0	1
Bacteria(100)	Bacteroidetes(100)	Bacteroidia(100)	Bacteroidia_unclassified(100)	Bacteroidia_unclassified(100)	Bacteroidia_unclassified(100)		1	0	0	0
Bacteria(100)	Actinobacteria(100)	Actinobacteria(100)	Actinobacteria_unclassified(100)	Actinobacteria_unclassified(100)	Actinobacteria_unclassified(100)		0	0	1	0
Bacteria(100)	Firmicutes(100)	Firmicutes_unclassified(100)	Firmicutes_unclassified(100)	Firmicutes_unclassified(100)	Firmicutes_unclassified(100)		1	0	0	0
Bacteria(100)	Bacteria_unclassified(100)	Bacteria_unclassified(100)	Bacteria_unclassified(100)	Bacteria_unclassified(100)	Bacteria_unclassified(100)		0	0	0	1
Bacteria(100)	Proteobacteria(100)	Gammaproteobacteria(100)	Gammaproteobacteria_unclassified(100)	Gammaproteobacteria_unclassified(100)	Gammaproteobacteria_unclassified(100)		0	1	0	0
Bacteria(100)	Bacteria_unclassified(100)	Bacteria_unclassified(100)	Bacteria_unclassified(100)	Bacteria_unclassified(100)	Bacteria_unclassified(100)		0	0	1	0
Bacteria(100)	Proteobacteria(100)	Gammaproteobacteria(100)	Pseudomonadales(100)	Moraxellaceae(100)	Enhydrobacter(100)		0	0	1	0
Bacteria(100)	Bacteria_unclassified(100)	Bacteria_unclassified(100)	Bacteria_unclassified(100)	Bacteria_unclassified(100)	Bacteria_unclassified(100)		1	0	0	0
Bacteria(100)	Proteobacteria(100)	Gammaproteobacteria(100)	Alteromonadales(100)	Alteromonadaceae(100)	Rheinheimera(100)		0	0	0	1
Bacteria(100)	Firmicutes(100)	Firmicutes_unclassified(100)	Firmicutes_unclassified(100)	Firmicutes_unclassified(100)	Firmicutes_unclassified(100)		1	0	0	0
Bacteria(100)	Bacteria_unclassified(100)	Bacteria_unclassified(100)	Bacteria_unclassified(100)	Bacteria_unclassified(100)	Bacteria_unclassified(100)		1	0	0	0
Bacteria(100)	Bacteria_unclassified(100)	Bacteria_unclassified(100)	Bacteria_unclassified(100)	Bacteria_unclassified(100)	Bacteria_unclassified(100)		0	0	0	1
Bacteria(100)	Proteobacteria(100)	Gammaproteobacteria(100)	Gammaproteobacteria_unclassified(100)	Gammaproteobacteria_unclassified(100)	Gammaproteobacteria_unclassified(100)		0	1	0	0
Bacteria(100)	Bacteria_unclassified(100)	Bacteria_unclassified(100)	Bacteria_unclassified(100)	Bacteria_unclassified(100)	Bacteria_unclassified(100)		1	0	0	0
Bacteria(100)	Bacteria_unclassified(100)	Bacteria_unclassified(100)	Bacteria_unclassified(100)	Bacteria_unclassified(100)	Bacteria_unclassified(100)		0	1	0	0
Bacteria(100)	Proteobacteria(100)	Gammaproteobacteria(100)	Gammaproteobacteria_unclassified(100)	Gammaproteobacteria_unclassified(100)	Gammaproteobacteria_unclassified(100)		0	0	0	1
Bacteria(100)	Actinobacteria(100)	Actinobacteria(100)	Micrococcales(100)	Micrococcales_unclassified(100)	Micrococcales_unclassified(100)		0	0	1	0
Bacteria(100)	Proteobacteria(100)	Gammaproteobacteria(100)	Gammaproteobacteria_unclassified(100)	Gammaproteobacteria_unclassified(100)	Gammaproteobacteria_unclassified(100)		1	0	0	0
Bacteria(100)	Bacteria_unclassified(100)	Bacteria_unclassified(100)	Bacteria_unclassified(100)	Bacteria_unclassified(100)	Bacteria_unclassified(100)		0	1	0	0
Bacteria(100)	Bacteria_unclassified(100)	Bacteria_unclassified(100)	Bacteria_unclassified(100)	Bacteria_unclassified(100)	Bacteria_unclassified(100)		0	0	0	1
Bacteria(100)	Actinobacteria(100)	Actinobacteria(100)	Micrococcales(100)	Microbacteriaceae(100)	Microbacteriaceae_unclassified(100)		1	0	0	0
Bacteria(100)	Proteobacteria(100)	Gammaproteobacteria(100)	Gammaproteobacteria_unclassified(100)	Gammaproteobacteria_unclassified(100)	Gammaproteobacteria_unclassified(100)		0	0	0	1
Bacteria(100)	Bacteria_unclassified(100)	Bacteria_unclassified(100)	Bacteria_unclassified(100)	Bacteria_unclassified(100)	Bacteria_unclassified(100)		1	0	0	0
Bacteria(100)	Bacteroidetes(100)	Bacteroidia(100)	Bacteroidales(100)	Rikenellaceae(100)	Alistipes(100)		1	0	0	0
Bacteria(100)	Bacteria_unclassified(100)	Bacteria_unclassified(100)	Bacteria_unclassified(100)	Bacteria_unclassified(100)	Bacteria_unclassified(100)		1	0	0	0
Bacteria(100)	Bacteria_unclassified(100)	Bacteria_unclassified(100)	Bacteria_unclassified(100)	Bacteria_unclassified(100)	Bacteria_unclassified(100)		1	0	0	0
Bacteria(100)	Actinobacteria(100)	Actinobacteria(100)	Actinobacteria_unclassified(100)	Actinobacteria_unclassified(100)	Actinobacteria_unclassified(100)		0	1	0	0
Bacteria(100)	Proteobacteria(100)	Gammaproteobacteria(100)	Betaproteobacteriales(100)	Betaproteobacteriales_unclassified(100)	Betaproteobacteriales_unclassified(100)		0	1	0	0
Bacteria(100)	Bacteroidetes(100)	Bacteroidia(100)	Bacteroidia_unclassified(100)	Bacteroidia_unclassified(100)	Bacteroidia_unclassified(100)		1	0	0	0
Bacteria(100)	Actinobacteria(100)	Actinobacteria(100)	Propionibacteriales(100)	Nocardioidaceae(100)	Nocardioidaceae_unclassified(100)		0	0	1	0
Bacteria(100)	Firmicutes(100)	Firmicutes_unclassified(100)	Firmicutes_unclassified(100)	Firmicutes_unclassified(100)	Firmicutes_unclassified(100)		1	0	0	0
Bacteria(100)	Proteobacteria(100)	Gammaproteobacteria(100)	Gammaproteobacteria_unclassified(100)	Gammaproteobacteria_unclassified(100)	Gammaproteobacteria_unclassified(100)		1	0	0	0
Bacteria(100)	Firmicutes(100)	Firmicutes_unclassified(100)	Firmicutes_unclassified(100)	Firmicutes_unclassified(100)	Firmicutes_unclassified(100)		1	0	0	0
Bacteria(100)	Bacteroidetes(100)	Bacteroidia(100)	Flavobacteriales(100)	Weeksellaceae(100)	Cloacibacterium(100)		1	0	0	0
Bacteria(100)	Bacteroidetes(100)	Bacteroidia(100)	Bacteroidia_unclassified(100)	Bacteroidia_unclassified(100)	Bacteroidia_unclassified(100)		1	0	0	0
Bacteria(100)	Bacteria_unclassified(100)	Bacteria_unclassified(100)	Bacteria_unclassified(100)	Bacteria_unclassified(100)	Bacteria_unclassified(100)		1	0	0	0
Bacteria(100)	Proteobacteria(100)	Gammaproteobacteria(100)	Betaproteobacteriales(100)	Betaproteobacteriales_unclassified(100)	Betaproteobacteriales_unclassified(100)		0	0	1	0
Bacteria(100)	Proteobacteria(100)	Gammaproteobacteria(100)	Betaproteobacteriales(100)	Burkholderiaceae(100)	Burkholderiaceae_unclassified(100)		0	0	1	0
Bacteria(100)	Actinobacteria(100)	Actinobacteria(100)	Micrococcales(100)	Micrococcaceae(100)	Micrococcaceae_unclassified(100)		0	0	1	0
Bacteria(100)	Bacteria_unclassified(100)	Bacteria_unclassified(100)	Bacteria_unclassified(100)	Bacteria_unclassified(100)	Bacteria_unclassified(100)		0	1	0	0
Bacteria(100)	Bacteria_unclassified(100)	Bacteria_unclassified(100)	Bacteria_unclassified(100)	Bacteria_unclassified(100)	Bacteria_unclassified(100)		0	1	0	0
Bacteria(100)	Proteobacteria(100)	Gammaproteobacteria(100)	Gammaproteobacteria_unclassified(100)	Gammaproteobacteria_unclassified(100)	Gammaproteobacteria_unclassified(100)		0	1	0	0
Bacteria(100)	Proteobacteria(100)	Proteobacteria_unclassified(100)	Proteobacteria_unclassified(100)	Proteobacteria_unclassified(100)	Proteobacteria_unclassified(100)		0	0	0	1
Bacteria(100)	Proteobacteria(100)	Gammaproteobacteria(100)	Gammaproteobacteria_unclassified(100)	Gammaproteobacteria_unclassified(100)	Gammaproteobacteria_unclassified(100)		0	0	0	1
Bacteria(100)	Proteobacteria(100)	Gammaproteobacteria(100)	Betaproteobacteriales(100)	Burkholderiaceae(100)	Burkholderiaceae_unclassified(100)		0	0	0	1
Bacteria(100)	Bacteria_unclassified(100)	Bacteria_unclassified(100)	Bacteria_unclassified(100)	Bacteria_unclassified(100)	Bacteria_unclassified(100)		1	0	0	0
Bacteria(100)	Cyanobacteria(100)	Melainabacteria(100)	Caenarcaniphilales(100)	Caenarcaniphilales_fa(100)	Caenarcaniphilales_ge(100)		1	0	0	0
Bacteria(100)	Proteobacteria(100)	Gammaproteobacteria(100)	Enterobacteriales(100)	Enterobacteriaceae(100)	Enterobacteriaceae_unclassified(100)		0	1	0	0
Bacteria(100)	Proteobacteria(100)	Gammaproteobacteria(100)	Gammaproteobacteria_unclassified(100)	Gammaproteobacteria_unclassified(100)	Gammaproteobacteria_unclassified(100)		1	0	0	0
Bacteria(100)	Bacteria_unclassified(100)	Bacteria_unclassified(100)	Bacteria_unclassified(100)	Bacteria_unclassified(100)	Bacteria_unclassified(100)		0	0	1	0
Bacteria(100)	Proteobacteria(100)	Gammaproteobacteria(100)	Gammaproteobacteria_unclassified(100)	Gammaproteobacteria_unclassified(100)	Gammaproteobacteria_unclassified(100)		1	0	0	0
Bacteria(100)	Proteobacteria(100)	Gammaproteobacteria(100)	Gammaproteobacteria_unclassified(100)	Gammaproteobacteria_unclassified(100)	Gammaproteobacteria_unclassified(100)		1	0	0	0
Bacteria(100)	Proteobacteria(100)	Proteobacteria_unclassified(100)	Proteobacteria_unclassified(100)	Proteobacteria_unclassified(100)	Proteobacteria_unclassified(100)		0	0	0	1
Bacteria(100)	Proteobacteria(100)	Gammaproteobacteria(100)	Gammaproteobacteria_unclassified(100)	Gammaproteobacteria_unclassified(100)	Gammaproteobacteria_unclassified(100)		1	0	0	0
Bacteria(100)	Proteobacteria(100)	Gammaproteobacteria(100)	Xanthomonadales(100)	Xanthomonadales_unclassified(100)	Xanthomonadales_unclassified(100)		0	0	1	0
Bacteria(100)	Actinobacteria(100)	Actinobacteria(100)	Propionibacteriales(100)	Nocardioidaceae(100)	Nocardioidaceae_unclassified(100)		0	0	1	0
Bacteria(100)	Bacteria_unclassified(100)	Bacteria_unclassified(100)	Bacteria_unclassified(100)	Bacteria_unclassified(100)	Bacteria_unclassified(100)		1	0	0	0
Bacteria(100)	Bacteria_unclassified(100)	Bacteria_unclassified(100)	Bacteria_unclassified(100)	Bacteria_unclassified(100)	Bacteria_unclassified(100)		1	0	0	0
Bacteria(100)	Proteobacteria(100)	Gammaproteobacteria(100)	Betaproteobacteriales(100)	Betaproteobacteriales_unclassified(100)	Betaproteobacteriales_unclassified(100)		0	0	1	0
Bacteria(100)	Proteobacteria(100)	Gammaproteobacteria(100)	Gammaproteobacteria_unclassified(100)	Gammaproteobacteria_unclassified(100)	Gammaproteobacteria_unclassified(100)		0	0	0	1
Bacteria(100)	Actinobacteria(100)	Actinobacteria(100)	Micrococcales(100)	Micrococcaceae(100)	Micrococcaceae_unclassified(100)		0	0	1	0
Bacteria(100)	Proteobacteria(100)	Gammaproteobacteria(100)	Gammaproteobacteria_unclassified(100)	Gammaproteobacteria_unclassified(100)	Gammaproteobacteria_unclassified(100)		0	0	0	1
Bacteria(100)	Proteobacteria(100)	Gammaproteobacteria(100)	Gammaproteobacteria_unclassified(100)	Gammaproteobacteria_unclassified(100)	Gammaproteobacteria_unclassified(100)		0	1	0	0
Bacteria(100)	Proteobacteria(100)	Alphaproteobacteria(100)	Sphingomonadales(100)	Sphingomonadaceae(100)	Sphingomonadaceae_unclassified(100)		0	1	0	0
Bacteria(100)	Bacteria_unclassified(100)	Bacteria_unclassified(100)	Bacteria_unclassified(100)	Bacteria_unclassified(100)	Bacteria_unclassified(100)		0	0	0	1
Bacteria(100)	Bacteria_unclassified(100)	Bacteria_unclassified(100)	Bacteria_unclassified(100)	Bacteria_unclassified(100)	Bacteria_unclassified(100)		0	0	1	0
Bacteria(100)	Proteobacteria(100)	Gammaproteobacteria(100)	Betaproteobacteriales(100)	Burkholderiaceae(100)	Burkholderiaceae_unclassified(100)		0	0	1	0
Bacteria(100)	Proteobacteria(100)	Gammaproteobacteria(100)	Betaproteobacteriales(100)	Hydrogenophilaceae(100)	Tepidiphilus(100)		0	0	1	0
Bacteria(100)	Bacteria_unclassified(100)	Bacteria_unclassified(100)	Bacteria_unclassified(100)	Bacteria_unclassified(100)	Bacteria_unclassified(100)		1	0	0	0
Bacteria(100)	Bacteria_unclassified(100)	Bacteria_unclassified(100)	Bacteria_unclassified(100)	Bacteria_unclassified(100)	Bacteria_unclassified(100)		1	0	0	0
Bacteria(100)	Proteobacteria(100)	Proteobacteria_unclassified(100)	Proteobacteria_unclassified(100)	Proteobacteria_unclassified(100)	Proteobacteria_unclassified(100)		0	1	0	0
Bacteria(100)	Proteobacteria(100)	Gammaproteobacteria(100)	Gammaproteobacteria_unclassified(100)	Gammaproteobacteria_unclassified(100)	Gammaproteobacteria_unclassified(100)		0	0	1	0
Bacteria(100)	Bacteria_unclassified(100)	Bacteria_unclassified(100)	Bacteria_unclassified(100)	Bacteria_unclassified(100)	Bacteria_unclassified(100)		0	0	0	1
Bacteria(100)	Bacteroidetes(100)	Bacteroidia(100)	Bacteroidia_unclassified(100)	Bacteroidia_unclassified(100)	Bacteroidia_unclassified(100)		1	0	0	0
Bacteria(100)	Proteobacteria(100)	Alphaproteobacteria(100)	Rhizobiales(100)	Beijerinckiaceae(100)	Beijerinckiaceae_unclassified(100)		0	0	0	1
Bacteria(100)	Proteobacteria(100)	Gammaproteobacteria(100)	Gammaproteobacteria_unclassified(100)	Gammaproteobacteria_unclassified(100)	Gammaproteobacteria_unclassified(100)		0	1	0	0
Bacteria(100)	Proteobacteria(100)	Gammaproteobacteria(100)	Gammaproteobacteria_unclassified(100)	Gammaproteobacteria_unclassified(100)	Gammaproteobacteria_unclassified(100)		1	0	0	0
Bacteria(100)	Thermotogae(100)	Thermotogae(100)	Thermotogales(100)	Fervidobacteriaceae(100)	Thermosipho(100)		0	1	0	0
Bacteria(100)	Firmicutes(100)	Clostridia(100)	Clostridiales(100)	Clostridiales_unclassified(100)	Clostridiales_unclassified(100)		0	1	0	0
Bacteria(100)	Bacteroidetes(100)	Bacteroidia(100)	Bacteroidia_unclassified(100)	Bacteroidia_unclassified(100)	Bacteroidia_unclassified(100)		1	0	0	0
Bacteria(100)	Bacteria_unclassified(100)	Bacteria_unclassified(100)	Bacteria_unclassified(100)	Bacteria_unclassified(100)	Bacteria_unclassified(100)		0	0	0	1
Bacteria(100)	Bacteria_unclassified(100)	Bacteria_unclassified(100)	Bacteria_unclassified(100)	Bacteria_unclassified(100)	Bacteria_unclassified(100)		1	0	0	0
Bacteria(100)	Firmicutes(100)	Firmicutes_unclassified(100)	Firmicutes_unclassified(100)	Firmicutes_unclassified(100)	Firmicutes_unclassified(100)		1	0	0	0
Bacteria(100)	Proteobacteria(100)	Gammaproteobacteria(100)	Gammaproteobacteria_unclassified(100)	Gammaproteobacteria_unclassified(100)	Gammaproteobacteria_unclassified(100)		0	0	0	1
Bacteria(100)	Proteobacteria(100)	Gammaproteobacteria(100)	Gammaproteobacteria_unclassified(100)	Gammaproteobacteria_unclassified(100)	Gammaproteobacteria_unclassified(100)		0	1	0	0
Bacteria(100)	Bacteria_unclassified(100)	Bacteria_unclassified(100)	Bacteria_unclassified(100)	Bacteria_unclassified(100)	Bacteria_unclassified(100)		0	0	0	1
Bacteria(100)	Bacteria_unclassified(100)	Bacteria_unclassified(100)	Bacteria_unclassified(100)	Bacteria_unclassified(100)	Bacteria_unclassified(100)		1	0	0	0
Bacteria(100)	Bacteria_unclassified(100)	Bacteria_unclassified(100)	Bacteria_unclassified(100)	Bacteria_unclassified(100)	Bacteria_unclassified(100)		1	0	0	0
Bacteria(100)	Bacteroidetes(100)	Bacteroidia(100)	Chitinophagales(100)	Chitinophagales_unclassified(100)	Chitinophagales_unclassified(100)		1	0	0	0
Bacteria(100)	Bacteria_unclassified(100)	Bacteria_unclassified(100)	Bacteria_unclassified(100)	Bacteria_unclassified(100)	Bacteria_unclassified(100)		1	0	0	0
Bacteria(100)	Bacteria_unclassified(100)	Bacteria_unclassified(100)	Bacteria_unclassified(100)	Bacteria_unclassified(100)	Bacteria_unclassified(100)		0	1	0	0
Bacteria(100)	Bacteria_unclassified(100)	Bacteria_unclassified(100)	Bacteria_unclassified(100)	Bacteria_unclassified(100)	Bacteria_unclassified(100)		1	0	0	0
Bacteria(100)	Bacteria_unclassified(100)	Bacteria_unclassified(100)	Bacteria_unclassified(100)	Bacteria_unclassified(100)	Bacteria_unclassified(100)		1	0	0	0
Bacteria(100)	Proteobacteria(100)	Gammaproteobacteria(100)	Betaproteobacteriales(100)	Burkholderiaceae(100)	Burkholderiaceae_unclassified(100)		0	0	1	0
Bacteria(100)	Bacteroidetes(100)	Bacteroidia(100)	Bacteroidales(100)	Rikenellaceae(100)	Alistipes(100)		1	0	0	0
Bacteria(100)	Firmicutes(100)	Firmicutes_unclassified(100)	Firmicutes_unclassified(100)	Firmicutes_unclassified(100)	Firmicutes_unclassified(100)		1	0	0	0
Bacteria(100)	Proteobacteria(100)	Gammaproteobacteria(100)	Gammaproteobacteria_unclassified(100)	Gammaproteobacteria_unclassified(100)	Gammaproteobacteria_unclassified(100)		0	1	0	0
Bacteria(100)	Bacteroidetes(100)	Bacteroidia(100)	Flavobacteriales(100)	Flavobacteriaceae(100)	Flavobacteriaceae_unclassified(100)		1	0	0	0
Bacteria(100)	Firmicutes(100)	Bacilli(100)	Bacillales(100)	Paenibacillaceae(100)	Paenibacillaceae_unclassified(100)		1	0	0	0
Bacteria(100)	Bacteroidetes(100)	Bacteroidia(100)	Bacteroidia_unclassified(100)	Bacteroidia_unclassified(100)	Bacteroidia_unclassified(100)		1	0	0	0
Bacteria(100)	Bacteria_unclassified(100)	Bacteria_unclassified(100)	Bacteria_unclassified(100)	Bacteria_unclassified(100)	Bacteria_unclassified(100)		0	1	0	0
Bacteria(100)	Firmicutes(100)	Firmicutes_unclassified(100)	Firmicutes_unclassified(100)	Firmicutes_unclassified(100)	Firmicutes_unclassified(100)		1	0	0	0
Bacteria(100)	Bacteria_unclassified(100)	Bacteria_unclassified(100)	Bacteria_unclassified(100)	Bacteria_unclassified(100)	Bacteria_unclassified(100)		1	0	0	0
Bacteria(100)	Bacteroidetes(100)	Bacteroidia(100)	Flavobacteriales(100)	Weeksellaceae(100)	Cloacibacterium(100)		1	0	0	0
Bacteria(100)	Proteobacteria(100)	Gammaproteobacteria(100)	Gammaproteobacteria_unclassified(100)	Gammaproteobacteria_unclassified(100)	Gammaproteobacteria_unclassified(100)		0	0	0	1
Bacteria(100)	Proteobacteria(100)	Gammaproteobacteria(100)	Gammaproteobacteria_unclassified(100)	Gammaproteobacteria_unclassified(100)	Gammaproteobacteria_unclassified(100)		0	1	0	0
Bacteria(100)	Firmicutes(100)	Bacilli(100)	Bacillales(100)	Bacillales_unclassified(100)	Bacillales_unclassified(100)		1	0	0	0
Bacteria(100)	Bacteria_unclassified(100)	Bacteria_unclassified(100)	Bacteria_unclassified(100)	Bacteria_unclassified(100)	Bacteria_unclassified(100)		0	1	0	0
Bacteria(100)	Bacteria_unclassified(100)	Bacteria_unclassified(100)	Bacteria_unclassified(100)	Bacteria_unclassified(100)	Bacteria_unclassified(100)		1	0	0	0
Bacteria(100)	Bacteria_unclassified(100)	Bacteria_unclassified(100)	Bacteria_unclassified(100)	Bacteria_unclassified(100)	Bacteria_unclassified(100)		0	0	1	0
Bacteria(100)	Bacteria_unclassified(100)	Bacteria_unclassified(100)	Bacteria_unclassified(100)	Bacteria_unclassified(100)	Bacteria_unclassified(100)		0	0	0	1
Bacteria(100)	Bacteroidetes(100)	Bacteroidia(100)	Bacteroidia_unclassified(100)	Bacteroidia_unclassified(100)	Bacteroidia_unclassified(100)		1	0	0	0
Bacteria(100)	Firmicutes(100)	Bacilli(100)	Bacillales(100)	Bacillales_unclassified(100)	Bacillales_unclassified(100)		0	0	1	0
Bacteria(100)	Actinobacteria(100)	Actinobacteria(100)	Micrococcales(100)	Micrococcaceae(100)	Micrococcus(100)		0	0	1	0
Bacteria(100)	Proteobacteria(100)	Gammaproteobacteria(100)	Betaproteobacteriales(100)	Betaproteobacteriales_unclassified(100)	Betaproteobacteriales_unclassified(100)		0	0	1	0
Bacteria(100)	Proteobacteria(100)	Gammaproteobacteria(100)	Gammaproteobacteria_unclassified(100)	Gammaproteobacteria_unclassified(100)	Gammaproteobacteria_unclassified(100)		1	0	0	0
Bacteria(100)	Proteobacteria(100)	Gammaproteobacteria(100)	Gammaproteobacteria_unclassified(100)	Gammaproteobacteria_unclassified(100)	Gammaproteobacteria_unclassified(100)		0	0	1	0
Bacteria(100)	Actinobacteria(100)	Actinobacteria(100)	Actinobacteria_unclassified(100)	Actinobacteria_unclassified(100)	Actinobacteria_unclassified(100)		0	1	0	0
Bacteria(100)	Bacteria_unclassified(100)	Bacteria_unclassified(100)	Bacteria_unclassified(100)	Bacteria_unclassified(100)	Bacteria_unclassified(100)		0	0	1	0
Bacteria(100)	Firmicutes(100)	Bacilli(100)	Bacillales(100)	Bacillaceae(100)	Bacillaceae_unclassified(100)		1	0	0	0
Bacteria(100)	Bacteria_unclassified(100)	Bacteria_unclassified(100)	Bacteria_unclassified(100)	Bacteria_unclassified(100)	Bacteria_unclassified(100)		1	0	0	0
Bacteria(100)	Firmicutes(100)	Bacilli(100)	Bacillales(100)	Bacillales_unclassified(100)	Bacillales_unclassified(100)		0	1	0	0
Bacteria(100)	Proteobacteria(100)	Gammaproteobacteria(100)	Gammaproteobacteria_unclassified(100)	Gammaproteobacteria_unclassified(100)	Gammaproteobacteria_unclassified(100)		0	0	0	1
Bacteria(100)	Proteobacteria(100)	Gammaproteobacteria(100)	Pasteurellales(100)	Pasteurellaceae(100)	Pasteurellaceae_unclassified(100)		0	0	1	0
Bacteria(100)	Proteobacteria(100)	Gammaproteobacteria(100)	Betaproteobacteriales(100)	Burkholderiaceae(100)	Burkholderiaceae_unclassified(100)		1	0	0	0
Bacteria(100)	Bacteria_unclassified(100)	Bacteria_unclassified(100)	Bacteria_unclassified(100)	Bacteria_unclassified(100)	Bacteria_unclassified(100)		0	1	0	0
Bacteria(100)	Actinobacteria(100)	Actinobacteria(100)	Bifidobacteriales(100)	Bifidobacteriaceae(100)	Bifidobacteriaceae_unclassified(100)		1	0	0	0
Bacteria(100)	Bacteria_unclassified(100)	Bacteria_unclassified(100)	Bacteria_unclassified(100)	Bacteria_unclassified(100)	Bacteria_unclassified(100)		1	0	0	0
Bacteria(100)	Bacteria_unclassified(100)	Bacteria_unclassified(100)	Bacteria_unclassified(100)	Bacteria_unclassified(100)	Bacteria_unclassified(100)		1	0	0	0
Bacteria(100)	Proteobacteria(100)	Alphaproteobacteria(100)	Rhodobacterales(100)	Rhodobacteraceae(100)	Rhodobacteraceae_unclassified(100)		0	0	1	0
Bacteria(100)	Proteobacteria(100)	Gammaproteobacteria(100)	Gammaproteobacteria_unclassified(100)	Gammaproteobacteria_unclassified(100)	Gammaproteobacteria_unclassified(100)		0	0	0	1
Bacteria(100)	Proteobacteria(100)	Gammaproteobacteria(100)	Gammaproteobacteria_unclassified(100)	Gammaproteobacteria_unclassified(100)	Gammaproteobacteria_unclassified(100)		0	0	0	1
Bacteria(100)	Proteobacteria(100)	Proteobacteria_unclassified(100)	Proteobacteria_unclassified(100)	Proteobacteria_unclassified(100)	Proteobacteria_unclassified(100)		0	0	1	0
Bacteria(100)	Bacteroidetes(100)	Bacteroidia(100)	Bacteroidales(100)	Rikenellaceae(100)	Alistipes(100)		1	0	0	0
Bacteria(100)	Bacteria_unclassified(100)	Bacteria_unclassified(100)	Bacteria_unclassified(100)	Bacteria_unclassified(100)	Bacteria_unclassified(100)		1	0	0	0
Bacteria(100)	Firmicutes(100)	Firmicutes_unclassified(100)	Firmicutes_unclassified(100)	Firmicutes_unclassified(100)	Firmicutes_unclassified(100)		1	0	0	0
Bacteria(100)	Bacteria_unclassified(100)	Bacteria_unclassified(100)	Bacteria_unclassified(100)	Bacteria_unclassified(100)	Bacteria_unclassified(100)		1	0	0	0
Bacteria(100)	Proteobacteria(100)	Gammaproteobacteria(100)	Gammaproteobacteria_unclassified(100)	Gammaproteobacteria_unclassified(100)	Gammaproteobacteria_unclassified(100)		0	0	0	1
Bacteria(100)	Bacteria_unclassified(100)	Bacteria_unclassified(100)	Bacteria_unclassified(100)	Bacteria_unclassified(100)	Bacteria_unclassified(100)		0	0	0	1
Bacteria(100)	Bacteria_unclassified(100)	Bacteria_unclassified(100)	Bacteria_unclassified(100)	Bacteria_unclassified(100)	Bacteria_unclassified(100)		0	1	0	0
Bacteria(100)	Bacteria_unclassified(100)	Bacteria_unclassified(100)	Bacteria_unclassified(100)	Bacteria_unclassified(100)	Bacteria_unclassified(100)		0	0	1	0
Bacteria(100)	Bacteria_unclassified(100)	Bacteria_unclassified(100)	Bacteria_unclassified(100)	Bacteria_unclassified(100)	Bacteria_unclassified(100)		1	0	0	0
Bacteria(100)	Bacteria_unclassified(100)	Bacteria_unclassified(100)	Bacteria_unclassified(100)	Bacteria_unclassified(100)	Bacteria_unclassified(100)		0	0	0	1
Bacteria(100)	Actinobacteria(100)	Actinobacteria_unclassified(100)	Actinobacteria_unclassified(100)	Actinobacteria_unclassified(100)	Actinobacteria_unclassified(100)		0	1	0	0
Bacteria(100)	Bacteroidetes(100)	Bacteroidia(100)	Bacteroidales(100)	Prevotellaceae(100)	Prevotellaceae_unclassified(100)		1	0	0	0
Bacteria(100)	Bacteroidetes(100)	Bacteroidia(100)	Bacteroidia_unclassified(100)	Bacteroidia_unclassified(100)	Bacteroidia_unclassified(100)		1	0	0	0
Bacteria(100)	Actinobacteria(100)	Actinobacteria(100)	Bifidobacteriales(100)	Bifidobacteriaceae(100)	Bifidobacteriaceae_unclassified(100)		1	0	0	0
Bacteria(100)	Proteobacteria(100)	Gammaproteobacteria(100)	Pseudomonadales(100)	Moraxellaceae(100)	Acinetobacter(100)		1	0	0	0
Bacteria(100)	Bacteria_unclassified(100)	Bacteria_unclassified(100)	Bacteria_unclassified(100)	Bacteria_unclassified(100)	Bacteria_unclassified(100)		1	0	0	0
Bacteria(100)	Bacteroidetes(100)	Bacteroidia(100)	Sphingobacteriales(100)	KD3-93(100)	KD3-93_ge(100)		0	0	1	0
Bacteria(100)	Proteobacteria(100)	Gammaproteobacteria(100)	Gammaproteobacteria_unclassified(100)	Gammaproteobacteria_unclassified(100)	Gammaproteobacteria_unclassified(100)		0	0	0	1
Bacteria(100)	Proteobacteria(100)	Gammaproteobacteria(100)	Gammaproteobacteria_unclassified(100)	Gammaproteobacteria_unclassified(100)	Gammaproteobacteria_unclassified(100)		0	1	0	0
Bacteria(100)	Actinobacteria(100)	Actinobacteria_unclassified(100)	Actinobacteria_unclassified(100)	Actinobacteria_unclassified(100)	Actinobacteria_unclassified(100)		1	0	0	0
Bacteria(100)	Bacteria_unclassified(100)	Bacteria_unclassified(100)	Bacteria_unclassified(100)	Bacteria_unclassified(100)	Bacteria_unclassified(100)		0	0	0	1
Bacteria(100)	Proteobacteria(100)	Gammaproteobacteria(100)	Enterobacteriales(100)	Enterobacteriaceae(100)	Enterobacteriaceae_unclassified(100)		0	0	1	0
Bacteria(100)	Bacteria_unclassified(100)	Bacteria_unclassified(100)	Bacteria_unclassified(100)	Bacteria_unclassified(100)	Bacteria_unclassified(100)		1	0	0	0
Bacteria(100)	Proteobacteria(100)	Proteobacteria_unclassified(100)	Proteobacteria_unclassified(100)	Proteobacteria_unclassified(100)	Proteobacteria_unclassified(100)		0	0	0	1
Bacteria(100)	Bacteria_unclassified(100)	Bacteria_unclassified(100)	Bacteria_unclassified(100)	Bacteria_unclassified(100)	Bacteria_unclassified(100)		1	0	0	0
Bacteria(100)	Actinobacteria(100)	Actinobacteria(100)	Micrococcales(100)	Micrococcaceae(100)	Micrococcus(100)		0	0	1	0
Bacteria(100)	Bacteria_unclassified(100)	Bacteria_unclassified(100)	Bacteria_unclassified(100)	Bacteria_unclassified(100)	Bacteria_unclassified(100)		0	1	0	0
Bacteria(100)	Planctomycetes(100)	Planctomycetes_unclassified(100)	Planctomycetes_unclassified(100)	Planctomycetes_unclassified(100)	Planctomycetes_unclassified(100)		0	0	0	1
Bacteria(100)	Proteobacteria(100)	Gammaproteobacteria(100)	Gammaproteobacteria_unclassified(100)	Gammaproteobacteria_unclassified(100)	Gammaproteobacteria_unclassified(100)		0	0	0	1
Bacteria(100)	Bacteria_unclassified(100)	Bacteria_unclassified(100)	Bacteria_unclassified(100)	Bacteria_unclassified(100)	Bacteria_unclassified(100)		1	0	0	0
Bacteria(100)	Proteobacteria(100)	Proteobacteria_unclassified(100)	Proteobacteria_unclassified(100)	Proteobacteria_unclassified(100)	Proteobacteria_unclassified(100)		0	1	0	0
Bacteria(100)	Proteobacteria(100)	Gammaproteobacteria(100)	Gammaproteobacteria_unclassified(100)	Gammaproteobacteria_unclassified(100)	Gammaproteobacteria_unclassified(100)		0	1	0	0
Bacteria(100)	Bacteria_unclassified(100)	Bacteria_unclassified(100)	Bacteria_unclassified(100)	Bacteria_unclassified(100)	Bacteria_unclassified(100)		0	0	0	1
Bacteria(100)	Proteobacteria(100)	Gammaproteobacteria(100)	Gammaproteobacteria_unclassified(100)	Gammaproteobacteria_unclassified(100)	Gammaproteobacteria_unclassified(100)		0	1	0	0
Bacteria(100)	Proteobacteria(100)	Proteobacteria_unclassified(100)	Proteobacteria_unclassified(100)	Proteobacteria_unclassified(100)	Proteobacteria_unclassified(100)		0	1	0	0
Bacteria(100)	Actinobacteria(100)	Actinobacteria(100)	Micrococcales(100)	Micrococcales_unclassified(100)	Micrococcales_unclassified(100)		0	0	1	0
Bacteria(100)	Actinobacteria(100)	Actinobacteria(100)	Bifidobacteriales(100)	Bifidobacteriaceae(100)	Bifidobacteriaceae_unclassified(100)		1	0	0	0
Bacteria(100)	Proteobacteria(100)	Gammaproteobacteria(100)	Gammaproteobacteria_unclassified(100)	Gammaproteobacteria_unclassified(100)	Gammaproteobacteria_unclassified(100)		0	1	0	0
Bacteria(100)	Actinobacteria(100)	Actinobacteria_unclassified(100)	Actinobacteria_unclassified(100)	Actinobacteria_unclassified(100)	Actinobacteria_unclassified(100)		1	0	0	0
Bacteria(100)	Proteobacteria(100)	Gammaproteobacteria(100)	Enterobacteriales(100)	Enterobacteriaceae(100)	Enterobacteriaceae_unclassified(100)		0	1	0	0
Bacteria(100)	Actinobacteria(100)	Acidimicrobiia(100)	Microtrichales(100)	Microtrichales_unclassified(100)	Microtrichales_unclassified(100)		1	0	0	0
Bacteria(100)	Proteobacteria(100)	Gammaproteobacteria(100)	Gammaproteobacteria_unclassified(100)	Gammaproteobacteria_unclassified(100)	Gammaproteobacteria_unclassified(100)		1	0	0	0
Bacteria(100)	Bacteria_unclassified(100)	Bacteria_unclassified(100)	Bacteria_unclassified(100)	Bacteria_unclassified(100)	Bacteria_unclassified(100)		0	0	1	0
Bacteria(100)	Proteobacteria(100)	Gammaproteobacteria(100)	Betaproteobacteriales(100)	Betaproteobacteriales_unclassified(100)	Betaproteobacteriales_unclassified(100)		1	0	0	0
Bacteria(100)	Bacteria_unclassified(100)	Bacteria_unclassified(100)	Bacteria_unclassified(100)	Bacteria_unclassified(100)	Bacteria_unclassified(100)		1	0	0	0
Bacteria(100)	Proteobacteria(100)	Alphaproteobacteria(100)	Caulobacterales(100)	Caulobacteraceae(100)	Caulobacteraceae_unclassified(100)		0	0	1	0
Bacteria(100)	Proteobacteria(100)	Gammaproteobacteria(100)	Pseudomonadales(100)	Moraxellaceae(100)	Moraxellaceae_unclassified(100)		1	0	0	0
Bacteria(100)	Actinobacteria(100)	Actinobacteria(100)	Bifidobacteriales(100)	Bifidobacteriaceae(100)	Bifidobacteriaceae_unclassified(100)		1	0	0	0
Bacteria(100)	Cyanobacteria(100)	Melainabacteria(100)	Caenarcaniphilales(100)	Caenarcaniphilales_fa(100)	Caenarcaniphilales_ge(100)		1	0	0	0
Bacteria(100)	Bacteria_unclassified(100)	Bacteria_unclassified(100)	Bacteria_unclassified(100)	Bacteria_unclassified(100)	Bacteria_unclassified(100)		1	0	0	0
Bacteria(100)	Bacteria_unclassified(100)	Bacteria_unclassified(100)	Bacteria_unclassified(100)	Bacteria_unclassified(100)	Bacteria_unclassified(100)		1	0	0	0
Bacteria(100)	Bacteroidetes(100)	Bacteroidia(100)	Bacteroidia_unclassified(100)	Bacteroidia_unclassified(100)	Bacteroidia_unclassified(100)		1	0	0	0
Bacteria(100)	Proteobacteria(100)	Gammaproteobacteria(100)	Pseudomonadales(100)	Moraxellaceae(100)	Acinetobacter(100)		1	0	0	0
Bacteria(100)	Proteobacteria(100)	Gammaproteobacteria(100)	Enterobacteriales(100)	Enterobacteriaceae(100)	Enterobacteriaceae_unclassified(100)		1	0	0	0
Bacteria(100)	Bacteria_unclassified(100)	Bacteria_unclassified(100)	Bacteria_unclassified(100)	Bacteria_unclassified(100)	Bacteria_unclassified(100)		1	0	0	0
Bacteria(100)	Thermotogae(100)	Thermotogae(100)	Thermotogales(100)	Fervidobacteriaceae(100)	Thermosipho(100)		0	1	0	0
Bacteria(100)	Proteobacteria(100)	Gammaproteobacteria(100)	Betaproteobacteriales(100)	Betaproteobacteriales_unclassified(100)	Betaproteobacteriales_unclassified(100)		1	0	0	0
Bacteria(100)	Proteobacteria(100)	Alphaproteobacteria(100)	Rhodobacterales(100)	Rhodobacteraceae(100)	Rhodobacteraceae_unclassified(100)		1	0	0	0
Bacteria(100)	Bacteria_unclassified(100)	Bacteria_unclassified(100)	Bacteria_unclassified(100)	Bacteria_unclassified(100)	Bacteria_unclassified(100)		0	0	1	0
Bacteria(100)	Proteobacteria(100)	Gammaproteobacteria(100)	Gammaproteobacteria_unclassified(100)	Gammaproteobacteria_unclassified(100)	Gammaproteobacteria_unclassified(100)		0	0	1	0
Bacteria(100)	Bacteroidetes(100)	Bacteroidia(100)	Sphingobacteriales(100)	KD3-93(100)	KD3-93_ge(100)		0	0	1	0
Bacteria(100)	Bacteria_unclassified(100)	Bacteria_unclassified(100)	Bacteria_unclassified(100)	Bacteria_unclassified(100)	Bacteria_unclassified(100)		0	1	0	0
Bacteria(100)	Proteobacteria(100)	Gammaproteobacteria(100)	Gammaproteobacteria_unclassified(100)	Gammaproteobacteria_unclassified(100)	Gammaproteobacteria_unclassified(100)		0	1	0	0
Bacteria(100)	Proteobacteria(100)	Gammaproteobacteria(100)	Betaproteobacteriales(100)	Burkholderiaceae(100)	Burkholderiaceae_unclassified(100)		1	0	0	0
Bacteria(100)	Proteobacteria(100)	Proteobacteria_unclassified(100)	Proteobacteria_unclassified(100)	Proteobacteria_unclassified(100)	Proteobacteria_unclassified(100)		0	0	1	0
Bacteria(100)	Proteobacteria(100)	Gammaproteobacteria(100)	Gammaproteobacteria_unclassified(100)	Gammaproteobacteria_unclassified(100)	Gammaproteobacteria_unclassified(100)		0	0	0	1
Bacteria(100)	Bacteria_unclassified(100)	Bacteria_unclassified(100)	Bacteria_unclassified(100)	Bacteria_unclassified(100)	Bacteria_unclassified(100)		0	1	0	0
Bacteria(100)	Bacteroidetes(100)	Bacteroidia(100)	Cytophagales(100)	Cytophagales_unclassified(100)	Cytophagales_unclassified(100)		1	0	0	0
Bacteria(100)	Bacteroidetes(100)	Bacteroidia(100)	Bacteroidia_unclassified(100)	Bacteroidia_unclassified(100)	Bacteroidia_unclassified(100)		1	0	0	0
Bacteria(100)	Bacteria_unclassified(100)	Bacteria_unclassified(100)	Bacteria_unclassified(100)	Bacteria_unclassified(100)	Bacteria_unclassified(100)		0	1	0	0
Bacteria(100)	Firmicutes(100)	Firmicutes_unclassified(100)	Firmicutes_unclassified(100)	Firmicutes_unclassified(100)	Firmicutes_unclassified(100)		1	0	0	0
Bacteria(100)	Bacteroidetes(100)	Bacteroidia(100)	Bacteroidales(100)	Prevotellaceae(100)	Prevotellaceae_unclassified(100)		1	0	0	0
Bacteria(100)	Proteobacteria(100)	Gammaproteobacteria(100)	Gammaproteobacteria_unclassified(100)	Gammaproteobacteria_unclassified(100)	Gammaproteobacteria_unclassified(100)		0	1	0	0
Bacteria(100)	Bacteria_unclassified(100)	Bacteria_unclassified(100)	Bacteria_unclassified(100)	Bacteria_unclassified(100)	Bacteria_unclassified(100)		1	0	0	0
Bacteria(100)	Bacteroidetes(100)	Bacteroidia(100)	Bacteroidia_unclassified(100)	Bacteroidia_unclassified(100)	Bacteroidia_unclassified(100)		1	0	0	0
Bacteria(100)	Proteobacteria(100)	Alphaproteobacteria(100)	Alphaproteobacteria_unclassified(100)	Alphaproteobacteria_unclassified(100)	Alphaproteobacteria_unclassified(100)		1	0	0	0
Bacteria(100)	Bacteroidetes(100)	Bacteroidia(100)	Bacteroidia_unclassified(100)	Bacteroidia_unclassified(100)	Bacteroidia_unclassified(100)		1	0	0	0
Bacteria(100)	Proteobacteria(100)	Proteobacteria_unclassified(100)	Proteobacteria_unclassified(100)	Proteobacteria_unclassified(100)	Proteobacteria_unclassified(100)		0	1	0	0
Bacteria(100)	Bacteria_unclassified(100)	Bacteria_unclassified(100)	Bacteria_unclassified(100)	Bacteria_unclassified(100)	Bacteria_unclassified(100)		1	0	0	0
Bacteria(100)	Bacteria_unclassified(100)	Bacteria_unclassified(100)	Bacteria_unclassified(100)	Bacteria_unclassified(100)	Bacteria_unclassified(100)		1	0	0	0
Bacteria(100)	Bacteria_unclassified(100)	Bacteria_unclassified(100)	Bacteria_unclassified(100)	Bacteria_unclassified(100)	Bacteria_unclassified(100)		0	0	1	0
Bacteria(100)	Firmicutes(100)	Bacilli(100)	Bacillales(100)	Bacillales_unclassified(100)	Bacillales_unclassified(100)		1	0	0	0
Bacteria(100)	Proteobacteria(100)	Proteobacteria_unclassified(100)	Proteobacteria_unclassified(100)	Proteobacteria_unclassified(100)	Proteobacteria_unclassified(100)		1	0	0	0
Bacteria(100)	Actinobacteria(100)	Thermoleophilia(100)	Thermoleophilia_unclassified(100)	Thermoleophilia_unclassified(100)	Thermoleophilia_unclassified(100)		0	0	0	1
Bacteria(100)	Proteobacteria(100)	Gammaproteobacteria(100)	Pasteurellales(100)	Pasteurellaceae(100)	Pasteurellaceae_unclassified(100)		0	0	1	0
Bacteria(100)	Firmicutes(100)	Bacilli(100)	Bacillales(100)	Bacillales_unclassified(100)	Bacillales_unclassified(100)		1	0	0	0
Bacteria(100)	Bacteria_unclassified(100)	Bacteria_unclassified(100)	Bacteria_unclassified(100)	Bacteria_unclassified(100)	Bacteria_unclassified(100)		0	1	0	0
Bacteria(100)	Proteobacteria(100)	Gammaproteobacteria(100)	Gammaproteobacteria_unclassified(100)	Gammaproteobacteria_unclassified(100)	Gammaproteobacteria_unclassified(100)		1	0	0	0
Bacteria(100)	Bacteroidetes(100)	Bacteroidia(100)	Bacteroidia_unclassified(100)	Bacteroidia_unclassified(100)	Bacteroidia_unclassified(100)		1	0	0	0
Bacteria(100)	Proteobacteria(100)	Gammaproteobacteria(100)	Nitrosococcales(100)	Nitrosococcaceae(100)	AqS1(100)		0	1	0	0
Bacteria(100)	Cyanobacteria(100)	Oxyphotobacteria(100)	Oxyphotobacteria_unclassified(100)	Oxyphotobacteria_unclassified(100)	Oxyphotobacteria_unclassified(100)		0	0	1	0
Bacteria(100)	Proteobacteria(100)	Gammaproteobacteria(100)	Gammaproteobacteria_unclassified(100)	Gammaproteobacteria_unclassified(100)	Gammaproteobacteria_unclassified(100)		1	0	0	0
Bacteria(100)	Proteobacteria(100)	Gammaproteobacteria(100)	Betaproteobacteriales(100)	Burkholderiaceae(100)	Burkholderiaceae_unclassified(100)		1	0	0	0
Bacteria(100)	Bacteria_unclassified(100)	Bacteria_unclassified(100)	Bacteria_unclassified(100)	Bacteria_unclassified(100)	Bacteria_unclassified(100)		1	0	0	0
Bacteria(100)	Proteobacteria(100)	Gammaproteobacteria(100)	Gammaproteobacteria_unclassified(100)	Gammaproteobacteria_unclassified(100)	Gammaproteobacteria_unclassified(100)		0	1	0	0
Bacteria(100)	Firmicutes(100)	Bacilli(100)	Bacillales(100)	Bacillales_unclassified(100)	Bacillales_unclassified(100)		1	0	0	0
Bacteria(100)	Bacteroidetes(100)	Bacteroidia(100)	Sphingobacteriales(100)	KD3-93(100)	KD3-93_ge(100)		0	0	1	0
Bacteria(100)	Bacteria_unclassified(100)	Bacteria_unclassified(100)	Bacteria_unclassified(100)	Bacteria_unclassified(100)	Bacteria_unclassified(100)		1	0	0	0
Bacteria(100)	Bacteria_unclassified(100)	Bacteria_unclassified(100)	Bacteria_unclassified(100)	Bacteria_unclassified(100)	Bacteria_unclassified(100)		1	0	0	0
Bacteria(100)	Proteobacteria(100)	Alphaproteobacteria(100)	Caulobacterales(100)	Caulobacterales_unclassified(100)	Caulobacterales_unclassified(100)		0	0	1	0
Bacteria(100)	Proteobacteria(100)	Gammaproteobacteria(100)	Betaproteobacteriales(100)	Burkholderiaceae(100)	Burkholderiaceae_unclassified(100)		1	0	0	0
Bacteria(100)	Firmicutes(100)	Bacilli(100)	Bacillales(100)	Bacillales_unclassified(100)	Bacillales_unclassified(100)		1	0	0	0
Bacteria(100)	Bacteria_unclassified(100)	Bacteria_unclassified(100)	Bacteria_unclassified(100)	Bacteria_unclassified(100)	Bacteria_unclassified(100)		0	0	1	0
Bacteria(100)	Actinobacteria(100)	Actinobacteria(100)	Micrococcales(100)	Microbacteriaceae(100)	Microbacteriaceae_unclassified(100)		1	0	0	0
Bacteria(100)	Bacteria_unclassified(100)	Bacteria_unclassified(100)	Bacteria_unclassified(100)	Bacteria_unclassified(100)	Bacteria_unclassified(100)		1	0	0	0
Bacteria(100)	Bacteria_unclassified(100)	Bacteria_unclassified(100)	Bacteria_unclassified(100)	Bacteria_unclassified(100)	Bacteria_unclassified(100)		0	0	1	0
Bacteria(100)	Proteobacteria(100)	Gammaproteobacteria(100)	Enterobacteriales(100)	Enterobacteriaceae(100)	Enterobacteriaceae_unclassified(100)		1	0	0	0
Bacteria(100)	Bacteria_unclassified(100)	Bacteria_unclassified(100)	Bacteria_unclassified(100)	Bacteria_unclassified(100)	Bacteria_unclassified(100)		1	0	0	0
Bacteria(100)	Bacteria_unclassified(100)	Bacteria_unclassified(100)	Bacteria_unclassified(100)	Bacteria_unclassified(100)	Bacteria_unclassified(100)		1	0	0	0
Bacteria(100)	Bacteroidetes(100)	Bacteroidia(100)	Bacteroidia_unclassified(100)	Bacteroidia_unclassified(100)	Bacteroidia_unclassified(100)		1	0	0	0
Bacteria(100)	Actinobacteria(100)	Actinobacteria(100)	Actinobacteria_unclassified(100)	Actinobacteria_unclassified(100)	Actinobacteria_unclassified(100)		0	0	1	0
Bacteria(100)	Proteobacteria(100)	Gammaproteobacteria(100)	Gammaproteobacteria_unclassified(100)	Gammaproteobacteria_unclassified(100)	Gammaproteobacteria_unclassified(100)		0	1	0	0
Bacteria(100)	Bacteria_unclassified(100)	Bacteria_unclassified(100)	Bacteria_unclassified(100)	Bacteria_unclassified(100)	Bacteria_unclassified(100)		1	0	0	0
Bacteria(100)	Proteobacteria(100)	Gammaproteobacteria(100)	Gammaproteobacteria_unclassified(100)	Gammaproteobacteria_unclassified(100)	Gammaproteobacteria_unclassified(100)		1	0	0	0
Bacteria(100)	Bacteria_unclassified(100)	Bacteria_unclassified(100)	Bacteria_unclassified(100)	Bacteria_unclassified(100)	Bacteria_unclassified(100)		1	0	0	0
Bacteria(100)	Bacteria_unclassified(100)	Bacteria_unclassified(100)	Bacteria_unclassified(100)	Bacteria_unclassified(100)	Bacteria_unclassified(100)		1	0	0	0
Bacteria(100)	Bacteria_unclassified(100)	Bacteria_unclassified(100)	Bacteria_unclassified(100)	Bacteria_unclassified(100)	Bacteria_unclassified(100)		0	0	1	0
Bacteria(100)	Firmicutes(100)	Bacilli(100)	Lactobacillales(100)	Lactobacillales_unclassified(100)	Lactobacillales_unclassified(100)		1	0	0	0
Bacteria(100)	Bacteria_unclassified(100)	Bacteria_unclassified(100)	Bacteria_unclassified(100)	Bacteria_unclassified(100)	Bacteria_unclassified(100)		1	0	0	0
Bacteria(100)	Proteobacteria(100)	Proteobacteria_unclassified(100)	Proteobacteria_unclassified(100)	Proteobacteria_unclassified(100)	Proteobacteria_unclassified(100)		1	0	0	0
Bacteria(100)	Actinobacteria(100)	Actinobacteria(100)	Micrococcales(100)	Micrococcaceae(100)	Micrococcaceae_unclassified(100)		0	0	1	0
Bacteria(100)	Actinobacteria(100)	Actinobacteria_unclassified(100)	Actinobacteria_unclassified(100)	Actinobacteria_unclassified(100)	Actinobacteria_unclassified(100)		1	0	0	0
Bacteria(100)	Bacteria_unclassified(100)	Bacteria_unclassified(100)	Bacteria_unclassified(100)	Bacteria_unclassified(100)	Bacteria_unclassified(100)		0	0	1	0
Bacteria(100)	Bacteria_unclassified(100)	Bacteria_unclassified(100)	Bacteria_unclassified(100)	Bacteria_unclassified(100)	Bacteria_unclassified(100)		1	0	0	0
Bacteria(100)	Bacteria_unclassified(100)	Bacteria_unclassified(100)	Bacteria_unclassified(100)	Bacteria_unclassified(100)	Bacteria_unclassified(100)		1	0	0	0
Bacteria(100)	Bacteria_unclassified(100)	Bacteria_unclassified(100)	Bacteria_unclassified(100)	Bacteria_unclassified(100)	Bacteria_unclassified(100)		1	0	0	0
Bacteria(100)	Actinobacteria(100)	Actinobacteria_unclassified(100)	Actinobacteria_unclassified(100)	Actinobacteria_unclassified(100)	Actinobacteria_unclassified(100)		0	0	0	1
Bacteria(100)	Proteobacteria(100)	Proteobacteria_unclassified(100)	Proteobacteria_unclassified(100)	Proteobacteria_unclassified(100)	Proteobacteria_unclassified(100)		0	1	0	0
Bacteria(100)	Bacteroidetes(100)	Bacteroidia(100)	Bacteroidia_unclassified(100)	Bacteroidia_unclassified(100)	Bacteroidia_unclassified(100)		1	0	0	0
Bacteria(100)	Bacteria_unclassified(100)	Bacteria_unclassified(100)	Bacteria_unclassified(100)	Bacteria_unclassified(100)	Bacteria_unclassified(100)		0	0	1	0
Bacteria(100)	Bacteroidetes(100)	Bacteroidia(100)	Sphingobacteriales(100)	KD3-93(100)	KD3-93_ge(100)		0	0	1	0
Bacteria(100)	Actinobacteria(100)	Acidimicrobiia(100)	Microtrichales(100)	Microtrichales_unclassified(100)	Microtrichales_unclassified(100)		1	0	0	0
Bacteria(100)	Chloroflexi(100)	Anaerolineae(100)	Anaerolineae_unclassified(100)	Anaerolineae_unclassified(100)	Anaerolineae_unclassified(100)		0	0	0	1
Bacteria(100)	Bacteria_unclassified(100)	Bacteria_unclassified(100)	Bacteria_unclassified(100)	Bacteria_unclassified(100)	Bacteria_unclassified(100)		1	0	0	0
Bacteria(100)	Proteobacteria(100)	Gammaproteobacteria(100)	Betaproteobacteriales(100)	Burkholderiaceae(100)	Burkholderiaceae_unclassified(100)		0	0	1	0
Bacteria(100)	Proteobacteria(100)	Proteobacteria_unclassified(100)	Proteobacteria_unclassified(100)	Proteobacteria_unclassified(100)	Proteobacteria_unclassified(100)		0	0	1	0
Bacteria(100)	Acidobacteria(100)	Acidobacteria_unclassified(100)	Acidobacteria_unclassified(100)	Acidobacteria_unclassified(100)	Acidobacteria_unclassified(100)		1	0	0	0
Bacteria(100)	Bacteria_unclassified(100)	Bacteria_unclassified(100)	Bacteria_unclassified(100)	Bacteria_unclassified(100)	Bacteria_unclassified(100)		1	0	0	0
Bacteria(100)	Bacteria_unclassified(100)	Bacteria_unclassified(100)	Bacteria_unclassified(100)	Bacteria_unclassified(100)	Bacteria_unclassified(100)		0	0	1	0
Bacteria(100)	Proteobacteria(100)	Proteobacteria_unclassified(100)	Proteobacteria_unclassified(100)	Proteobacteria_unclassified(100)	Proteobacteria_unclassified(100)		0	0	0	1
Bacteria(100)	Proteobacteria(100)	Gammaproteobacteria(100)	Enterobacteriales(100)	Enterobacteriaceae(100)	Enterobacteriaceae_unclassified(100)		0	1	0	0
Bacteria(100)	Proteobacteria(100)	Proteobacteria_unclassified(100)	Proteobacteria_unclassified(100)	Proteobacteria_unclassified(100)	Proteobacteria_unclassified(100)		0	1	0	0
Bacteria(100)	Bacteria_unclassified(100)	Bacteria_unclassified(100)	Bacteria_unclassified(100)	Bacteria_unclassified(100)	Bacteria_unclassified(100)		0	0	1	0
Bacteria(100)	Actinobacteria(100)	Actinobacteria(100)	Micrococcales(100)	Micrococcaceae(100)	Micrococcaceae_unclassified(100)		0	0	1	0
Bacteria(100)	Actinobacteria(100)	Actinobacteria(100)	Bifidobacteriales(100)	Bifidobacteriaceae(100)	Bifidobacteriaceae_unclassified(100)		1	0	0	0
Bacteria(100)	Bacteria_unclassified(100)	Bacteria_unclassified(100)	Bacteria_unclassified(100)	Bacteria_unclassified(100)	Bacteria_unclassified(100)		0	0	0	1
Bacteria(100)	Bacteria_unclassified(100)	Bacteria_unclassified(100)	Bacteria_unclassified(100)	Bacteria_unclassified(100)	Bacteria_unclassified(100)		1	0	0	0
Bacteria(100)	Bacteroidetes(100)	Bacteroidia(100)	Flavobacteriales(100)	Weeksellaceae(100)	Cloacibacterium(100)		1	0	0	0
Bacteria(100)	Proteobacteria(100)	Proteobacteria_unclassified(100)	Proteobacteria_unclassified(100)	Proteobacteria_unclassified(100)	Proteobacteria_unclassified(100)		1	0	0	0
Bacteria(100)	Firmicutes(100)	Bacilli(100)	Lactobacillales(100)	Enterococcaceae(100)	Melissococcus(100)		1	0	0	0
Bacteria(100)	Bacteria_unclassified(100)	Bacteria_unclassified(100)	Bacteria_unclassified(100)	Bacteria_unclassified(100)	Bacteria_unclassified(100)		1	0	0	0
Bacteria(100)	Bacteroidetes(100)	Bacteroidia(100)	Bacteroidales(100)	Prevotellaceae(100)	Prevotellaceae_unclassified(100)		0	0	1	0
Bacteria(100)	Bacteria_unclassified(100)	Bacteria_unclassified(100)	Bacteria_unclassified(100)	Bacteria_unclassified(100)	Bacteria_unclassified(100)		1	0	0	0
Bacteria(100)	Proteobacteria(100)	Gammaproteobacteria(100)	Betaproteobacteriales(100)	Burkholderiaceae(100)	Burkholderiaceae_unclassified(100)		0	1	0	0
Bacteria(100)	Proteobacteria(100)	Gammaproteobacteria(100)	Pasteurellales(100)	Pasteurellaceae(100)	Pasteurellaceae_unclassified(100)		0	0	1	0
Bacteria(100)	Actinobacteria(100)	Actinobacteria(100)	Actinobacteria_unclassified(100)	Actinobacteria_unclassified(100)	Actinobacteria_unclassified(100)		0	1	0	0
Bacteria(100)	Actinobacteria(100)	Actinobacteria(100)	Micrococcales(100)	Microbacteriaceae(100)	Microbacteriaceae_unclassified(100)		1	0	0	0
Bacteria(100)	Bacteria_unclassified(100)	Bacteria_unclassified(100)	Bacteria_unclassified(100)	Bacteria_unclassified(100)	Bacteria_unclassified(100)		1	0	0	0
Bacteria(100)	Proteobacteria(100)	Gammaproteobacteria(100)	Gammaproteobacteria_unclassified(100)	Gammaproteobacteria_unclassified(100)	Gammaproteobacteria_unclassified(100)		0	0	0	1
Bacteria(100)	Proteobacteria(100)	Gammaproteobacteria(100)	Gammaproteobacteria_unclassified(100)	Gammaproteobacteria_unclassified(100)	Gammaproteobacteria_unclassified(100)		0	0	1	0
Bacteria(100)	Proteobacteria(100)	Gammaproteobacteria(100)	Gammaproteobacteria_unclassified(100)	Gammaproteobacteria_unclassified(100)	Gammaproteobacteria_unclassified(100)		0	1	0	0
Bacteria(100)	Bacteria_unclassified(100)	Bacteria_unclassified(100)	Bacteria_unclassified(100)	Bacteria_unclassified(100)	Bacteria_unclassified(100)		0	1	0	0
Bacteria(100)	Proteobacteria(100)	Proteobacteria_unclassified(100)	Proteobacteria_unclassified(100)	Proteobacteria_unclassified(100)	Proteobacteria_unclassified(100)		0	0	0	1
Bacteria(100)	Proteobacteria(100)	Proteobacteria_unclassified(100)	Proteobacteria_unclassified(100)	Proteobacteria_unclassified(100)	Proteobacteria_unclassified(100)		0	1	0	0
Bacteria(100)	Bacteroidetes(100)	Bacteroidia(100)	Bacteroidales(100)	Prevotellaceae(100)	Prevotellaceae_unclassified(100)		1	0	0	0
Bacteria(100)	Bacteria_unclassified(100)	Bacteria_unclassified(100)	Bacteria_unclassified(100)	Bacteria_unclassified(100)	Bacteria_unclassified(100)		0	1	0	0
Bacteria(100)	Proteobacteria(100)	Gammaproteobacteria(100)	Xanthomonadales(100)	Xanthomonadales_unclassified(100)	Xanthomonadales_unclassified(100)		1	0	0	0
Bacteria(100)	Bacteria_unclassified(100)	Bacteria_unclassified(100)	Bacteria_unclassified(100)	Bacteria_unclassified(100)	Bacteria_unclassified(100)		0	1	0	0
Bacteria(100)	Bacteria_unclassified(100)	Bacteria_unclassified(100)	Bacteria_unclassified(100)	Bacteria_unclassified(100)	Bacteria_unclassified(100)		1	0	0	0
Bacteria(100)	Actinobacteria(100)	Actinobacteria_unclassified(100)	Actinobacteria_unclassified(100)	Actinobacteria_unclassified(100)	Actinobacteria_unclassified(100)		1	0	0	0
Bacteria(100)	Actinobacteria(100)	Actinobacteria(100)	Actinobacteria_unclassified(100)	Actinobacteria_unclassified(100)	Actinobacteria_unclassified(100)		0	1	0	0
Bacteria(100)	Actinobacteria(100)	Actinobacteria(100)	Actinobacteria_unclassified(100)	Actinobacteria_unclassified(100)	Actinobacteria_unclassified(100)		0	0	1	0
Bacteria(100)	Proteobacteria(100)	Gammaproteobacteria(100)	Gammaproteobacteria_unclassified(100)	Gammaproteobacteria_unclassified(100)	Gammaproteobacteria_unclassified(100)		1	0	0	0
Bacteria(100)	Bacteria_unclassified(100)	Bacteria_unclassified(100)	Bacteria_unclassified(100)	Bacteria_unclassified(100)	Bacteria_unclassified(100)		0	1	0	0
Bacteria(100)	Proteobacteria(100)	Gammaproteobacteria(100)	Gammaproteobacteria_unclassified(100)	Gammaproteobacteria_unclassified(100)	Gammaproteobacteria_unclassified(100)		0	0	1	0
Bacteria(100)	Actinobacteria(100)	Actinobacteria(100)	Bifidobacteriales(100)	Bifidobacteriaceae(100)	Bifidobacteriaceae_unclassified(100)		1	0	0	0
Bacteria(100)	Firmicutes(100)	Firmicutes_unclassified(100)	Firmicutes_unclassified(100)	Firmicutes_unclassified(100)	Firmicutes_unclassified(100)		1	0	0	0
Bacteria(100)	Bacteria_unclassified(100)	Bacteria_unclassified(100)	Bacteria_unclassified(100)	Bacteria_unclassified(100)	Bacteria_unclassified(100)		0	0	1	0
Bacteria(100)	Proteobacteria(100)	Gammaproteobacteria(100)	Gammaproteobacteria_unclassified(100)	Gammaproteobacteria_unclassified(100)	Gammaproteobacteria_unclassified(100)		0	1	0	0
Bacteria(100)	Bacteria_unclassified(100)	Bacteria_unclassified(100)	Bacteria_unclassified(100)	Bacteria_unclassified(100)	Bacteria_unclassified(100)		1	0	0	0
Bacteria(100)	Actinobacteria(100)	Actinobacteria(100)	Actinobacteria_unclassified(100)	Actinobacteria_unclassified(100)	Actinobacteria_unclassified(100)		0	0	1	0
Bacteria(100)	Proteobacteria(100)	Gammaproteobacteria(100)	Betaproteobacteriales(100)	Betaproteobacteriales_unclassified(100)	Betaproteobacteriales_unclassified(100)		1	0	0	0
Bacteria(100)	Bacteria_unclassified(100)	Bacteria_unclassified(100)	Bacteria_unclassified(100)	Bacteria_unclassified(100)	Bacteria_unclassified(100)		0	1	0	0
Bacteria(100)	Proteobacteria(100)	Proteobacteria_unclassified(100)	Proteobacteria_unclassified(100)	Proteobacteria_unclassified(100)	Proteobacteria_unclassified(100)		0	1	0	0
Bacteria(100)	Proteobacteria(100)	Proteobacteria_unclassified(100)	Proteobacteria_unclassified(100)	Proteobacteria_unclassified(100)	Proteobacteria_unclassified(100)		0	0	1	0
Bacteria(100)	Bacteroidetes(100)	Bacteroidia(100)	Sphingobacteriales(100)	KD3-93(100)	KD3-93_ge(100)		0	0	1	0
Bacteria(100)	Bacteria_unclassified(100)	Bacteria_unclassified(100)	Bacteria_unclassified(100)	Bacteria_unclassified(100)	Bacteria_unclassified(100)		0	1	0	0
Bacteria(100)	Proteobacteria(100)	Gammaproteobacteria(100)	Pseudomonadales(100)	Moraxellaceae(100)	Enhydrobacter(100)		0	0	1	0
Bacteria(100)	Proteobacteria(100)	Proteobacteria_unclassified(100)	Proteobacteria_unclassified(100)	Proteobacteria_unclassified(100)	Proteobacteria_unclassified(100)		0	1	0	0
Bacteria(100)	Chloroflexi(100)	Dehalococcoidia(100)	MB-C2-126(100)	MB-C2-126_fa(100)	MB-C2-126_ge(100)		0	1	0	0
Bacteria(100)	Proteobacteria(100)	Gammaproteobacteria(100)	Gammaproteobacteria_unclassified(100)	Gammaproteobacteria_unclassified(100)	Gammaproteobacteria_unclassified(100)		1	0	0	0
Bacteria(100)	Proteobacteria(100)	Gammaproteobacteria(100)	Betaproteobacteriales(100)	Betaproteobacteriales_unclassified(100)	Betaproteobacteriales_unclassified(100)		0	0	1	0
Bacteria(100)	Proteobacteria(100)	Gammaproteobacteria(100)	Betaproteobacteriales(100)	Betaproteobacteriales_unclassified(100)	Betaproteobacteriales_unclassified(100)		1	0	0	0
Bacteria(100)	Bacteria_unclassified(100)	Bacteria_unclassified(100)	Bacteria_unclassified(100)	Bacteria_unclassified(100)	Bacteria_unclassified(100)		1	0	0	0
Bacteria(100)	Proteobacteria(100)	Gammaproteobacteria(100)	Gammaproteobacteria_unclassified(100)	Gammaproteobacteria_unclassified(100)	Gammaproteobacteria_unclassified(100)		0	0	0	1
Bacteria(100)	Bacteroidetes(100)	Bacteroidia(100)	Sphingobacteriales(100)	KD3-93(100)	KD3-93_ge(100)		0	0	1	0
Bacteria(100)	Proteobacteria(100)	Gammaproteobacteria(100)	Gammaproteobacteria_unclassified(100)	Gammaproteobacteria_unclassified(100)	Gammaproteobacteria_unclassified(100)		0	0	0	1
Bacteria(100)	Bacteria_unclassified(100)	Bacteria_unclassified(100)	Bacteria_unclassified(100)	Bacteria_unclassified(100)	Bacteria_unclassified(100)		1	0	0	0
Bacteria(100)	Bacteria_unclassified(100)	Bacteria_unclassified(100)	Bacteria_unclassified(100)	Bacteria_unclassified(100)	Bacteria_unclassified(100)		0	0	1	0
Bacteria(100)	Actinobacteria(100)	Acidimicrobiia(100)	Microtrichales(100)	Microtrichales_unclassified(100)	Microtrichales_unclassified(100)		1	0	0	0
Bacteria(100)	Bacteroidetes(100)	Bacteroidia(100)	Sphingobacteriales(100)	KD3-93(100)	KD3-93_ge(100)		0	0	1	0
Bacteria(100)	Proteobacteria(100)	Gammaproteobacteria(100)	Gammaproteobacteria_unclassified(100)	Gammaproteobacteria_unclassified(100)	Gammaproteobacteria_unclassified(100)		1	0	0	0
Bacteria(100)	Bacteria_unclassified(100)	Bacteria_unclassified(100)	Bacteria_unclassified(100)	Bacteria_unclassified(100)	Bacteria_unclassified(100)		0	1	0	0
Bacteria(100)	Proteobacteria(100)	Gammaproteobacteria(100)	Gammaproteobacteria_unclassified(100)	Gammaproteobacteria_unclassified(100)	Gammaproteobacteria_unclassified(100)		0	0	1	0
Bacteria(100)	Firmicutes(100)	Clostridia(100)	Clostridiales(100)	Peptostreptococcaceae(100)	Peptostreptococcaceae_unclassified(100)		0	0	1	0
Bacteria(100)	Bacteria_unclassified(100)	Bacteria_unclassified(100)	Bacteria_unclassified(100)	Bacteria_unclassified(100)	Bacteria_unclassified(100)		1	0	0	0
Bacteria(100)	Proteobacteria(100)	Gammaproteobacteria(100)	Betaproteobacteriales(100)	Burkholderiaceae(100)	Burkholderiaceae_unclassified(100)		0	0	0	1
Bacteria(100)	Proteobacteria(100)	Proteobacteria_unclassified(100)	Proteobacteria_unclassified(100)	Proteobacteria_unclassified(100)	Proteobacteria_unclassified(100)		1	0	0	0
Bacteria(100)	Proteobacteria(100)	Gammaproteobacteria(100)	Gammaproteobacteria_unclassified(100)	Gammaproteobacteria_unclassified(100)	Gammaproteobacteria_unclassified(100)		0	0	0	1
Bacteria(100)	Proteobacteria(100)	Gammaproteobacteria(100)	Pseudomonadales(100)	Moraxellaceae(100)	Enhydrobacter(100)		0	0	1	0
Bacteria(100)	Bacteria_unclassified(100)	Bacteria_unclassified(100)	Bacteria_unclassified(100)	Bacteria_unclassified(100)	Bacteria_unclassified(100)		1	0	0	0
Bacteria(100)	Actinobacteria(100)	Actinobacteria(100)	Actinobacteria_unclassified(100)	Actinobacteria_unclassified(100)	Actinobacteria_unclassified(100)		0	0	1	0
Bacteria(100)	Bacteria_unclassified(100)	Bacteria_unclassified(100)	Bacteria_unclassified(100)	Bacteria_unclassified(100)	Bacteria_unclassified(100)		0	0	0	1
Bacteria(100)	Proteobacteria(100)	Gammaproteobacteria(100)	Gammaproteobacteria_unclassified(100)	Gammaproteobacteria_unclassified(100)	Gammaproteobacteria_unclassified(100)		0	1	0	0
Bacteria(100)	Proteobacteria(100)	Gammaproteobacteria(100)	Gammaproteobacteria_unclassified(100)	Gammaproteobacteria_unclassified(100)	Gammaproteobacteria_unclassified(100)		0	1	0	0
Bacteria(100)	Proteobacteria(100)	Gammaproteobacteria(100)	Gammaproteobacteria_unclassified(100)	Gammaproteobacteria_unclassified(100)	Gammaproteobacteria_unclassified(100)		0	0	0	1
Bacteria(100)	Proteobacteria(100)	Gammaproteobacteria(100)	Vibrionales(100)	Vibrionaceae(100)	Photobacterium(100)		0	0	1	0
Bacteria(100)	Fusobacteria(100)	Fusobacteriia(100)	Fusobacteriales(100)	Fusobacteriaceae(100)	Fusobacterium(100)		0	0	1	0
Bacteria(100)	Bacteria_unclassified(100)	Bacteria_unclassified(100)	Bacteria_unclassified(100)	Bacteria_unclassified(100)	Bacteria_unclassified(100)		1	0	0	0
Bacteria(100)	Proteobacteria(100)	Gammaproteobacteria(100)	Betaproteobacteriales(100)	Burkholderiaceae(100)	Burkholderiaceae_unclassified(100)		0	0	1	0
Bacteria(100)	Bacteria_unclassified(100)	Bacteria_unclassified(100)	Bacteria_unclassified(100)	Bacteria_unclassified(100)	Bacteria_unclassified(100)		1	0	0	0
Bacteria(100)	Bacteroidetes(100)	Bacteroidia(100)	Flavobacteriales(100)	Weeksellaceae(100)	Chryseobacterium(100)		1	0	0	0
Bacteria(100)	Firmicutes(100)	Bacilli(100)	Bacilli_unclassified(100)	Bacilli_unclassified(100)	Bacilli_unclassified(100)		1	0	0	0
Bacteria(100)	Bacteria_unclassified(100)	Bacteria_unclassified(100)	Bacteria_unclassified(100)	Bacteria_unclassified(100)	Bacteria_unclassified(100)		1	0	0	0
Bacteria(100)	Actinobacteria(100)	Actinobacteria(100)	Micrococcales(100)	Microbacteriaceae(100)	Microbacteriaceae_unclassified(100)		1	0	0	0
Bacteria(100)	Actinobacteria(100)	Actinobacteria(100)	Micrococcales(100)	Micrococcaceae(100)	Micrococcaceae_unclassified(100)		0	0	1	0
Bacteria(100)	Bacteria_unclassified(100)	Bacteria_unclassified(100)	Bacteria_unclassified(100)	Bacteria_unclassified(100)	Bacteria_unclassified(100)		1	0	0	0
Bacteria(100)	Proteobacteria(100)	Gammaproteobacteria(100)	Betaproteobacteriales(100)	Burkholderiaceae(100)	Burkholderiaceae_unclassified(100)		0	0	1	0
Bacteria(100)	Bacteria_unclassified(100)	Bacteria_unclassified(100)	Bacteria_unclassified(100)	Bacteria_unclassified(100)	Bacteria_unclassified(100)		0	1	0	0
Bacteria(100)	Proteobacteria(100)	Gammaproteobacteria(100)	Pseudomonadales(100)	Moraxellaceae(100)	Enhydrobacter(100)		0	0	1	0
Bacteria(100)	Proteobacteria(100)	Gammaproteobacteria(100)	Gammaproteobacteria_unclassified(100)	Gammaproteobacteria_unclassified(100)	Gammaproteobacteria_unclassified(100)		1	0	0	0
Bacteria(100)	Proteobacteria(100)	Gammaproteobacteria(100)	Betaproteobacteriales(100)	Burkholderiaceae(100)	Burkholderiaceae_unclassified(100)		0	1	0	0
Bacteria(100)	Actinobacteria(100)	Actinobacteria(100)	Bifidobacteriales(100)	Bifidobacteriaceae(100)	Bifidobacterium(100)		1	0	0	0
Bacteria(100)	Proteobacteria(100)	Gammaproteobacteria(100)	Betaproteobacteriales(100)	Betaproteobacteriales_unclassified(100)	Betaproteobacteriales_unclassified(100)		1	0	0	0
Bacteria(100)	Proteobacteria(100)	Gammaproteobacteria(100)	Gammaproteobacteria_unclassified(100)	Gammaproteobacteria_unclassified(100)	Gammaproteobacteria_unclassified(100)		1	0	0	0
Bacteria(100)	Proteobacteria(100)	Gammaproteobacteria(100)	Enterobacteriales(100)	Enterobacteriaceae(100)	Enterobacteriaceae_unclassified(100)		0	1	0	0
Bacteria(100)	Proteobacteria(100)	Gammaproteobacteria(100)	Gammaproteobacteria_Incertae_Sedis(100)	Unknown_Family(100)	Acidibacter(100)		0	1	0	0
Bacteria(100)	Planctomycetes(100)	Phycisphaerae(100)	MSBL9(100)	SG8-4(100)	SG8-4_ge(100)		0	0	1	0
Bacteria(100)	Proteobacteria(100)	Gammaproteobacteria(100)	Gammaproteobacteria_unclassified(100)	Gammaproteobacteria_unclassified(100)	Gammaproteobacteria_unclassified(100)		1	0	0	0
Bacteria(100)	Bacteroidetes(100)	Bacteroidia(100)	Bacteroidia_unclassified(100)	Bacteroidia_unclassified(100)	Bacteroidia_unclassified(100)		1	0	0	0
Bacteria(100)	Proteobacteria(100)	Proteobacteria_unclassified(100)	Proteobacteria_unclassified(100)	Proteobacteria_unclassified(100)	Proteobacteria_unclassified(100)		1	0	0	0
Bacteria(100)	Bacteria_unclassified(100)	Bacteria_unclassified(100)	Bacteria_unclassified(100)	Bacteria_unclassified(100)	Bacteria_unclassified(100)		1	0	0	0
Bacteria(100)	Actinobacteria(100)	Actinobacteria(100)	Actinobacteria_unclassified(100)	Actinobacteria_unclassified(100)	Actinobacteria_unclassified(100)		0	0	1	0
Bacteria(100)	Bacteria_unclassified(100)	Bacteria_unclassified(100)	Bacteria_unclassified(100)	Bacteria_unclassified(100)	Bacteria_unclassified(100)		1	0	0	0
Bacteria(100)	Proteobacteria(100)	Gammaproteobacteria(100)	Betaproteobacteriales(100)	Burkholderiaceae(100)	Burkholderiaceae_unclassified(100)		0	0	0	1
Bacteria(100)	Bacteria_unclassified(100)	Bacteria_unclassified(100)	Bacteria_unclassified(100)	Bacteria_unclassified(100)	Bacteria_unclassified(100)		1	0	0	0
Bacteria(100)	Actinobacteria(100)	Actinobacteria(100)	Propionibacteriales(100)	Propionibacteriaceae(100)	Cutibacterium(100)		0	0	1	0
Bacteria(100)	Bacteria_unclassified(100)	Bacteria_unclassified(100)	Bacteria_unclassified(100)	Bacteria_unclassified(100)	Bacteria_unclassified(100)		0	0	1	0
Bacteria(100)	Proteobacteria(100)	Gammaproteobacteria(100)	Gammaproteobacteria_unclassified(100)	Gammaproteobacteria_unclassified(100)	Gammaproteobacteria_unclassified(100)		1	0	0	0
Bacteria(100)	Bacteria_unclassified(100)	Bacteria_unclassified(100)	Bacteria_unclassified(100)	Bacteria_unclassified(100)	Bacteria_unclassified(100)		1	0	0	0
Bacteria(100)	Actinobacteria(100)	Actinobacteria(100)	Propionibacteriales(100)	Nocardioidaceae(100)	Marmoricola(100)		1	0	0	0
Bacteria(100)	Bacteria_unclassified(100)	Bacteria_unclassified(100)	Bacteria_unclassified(100)	Bacteria_unclassified(100)	Bacteria_unclassified(100)		0	1	0	0
Bacteria(100)	Bacteria_unclassified(100)	Bacteria_unclassified(100)	Bacteria_unclassified(100)	Bacteria_unclassified(100)	Bacteria_unclassified(100)		0	0	0	1
Bacteria(100)	Bacteroidetes(100)	Bacteroidia(100)	Bacteroidia_unclassified(100)	Bacteroidia_unclassified(100)	Bacteroidia_unclassified(100)		1	0	0	0
Bacteria(100)	Bacteroidetes(100)	Bacteroidia(100)	Bacteroidia_unclassified(100)	Bacteroidia_unclassified(100)	Bacteroidia_unclassified(100)		1	0	0	0
Bacteria(100)	Bacteria_unclassified(100)	Bacteria_unclassified(100)	Bacteria_unclassified(100)	Bacteria_unclassified(100)	Bacteria_unclassified(100)		1	0	0	0
Bacteria(100)	Proteobacteria(100)	Gammaproteobacteria(100)	Betaproteobacteriales(100)	Betaproteobacteriales_unclassified(100)	Betaproteobacteriales_unclassified(100)		0	0	1	0
Bacteria(100)	Proteobacteria(100)	Gammaproteobacteria(100)	Gammaproteobacteria_unclassified(100)	Gammaproteobacteria_unclassified(100)	Gammaproteobacteria_unclassified(100)		0	1	0	0
Bacteria(100)	Actinobacteria(100)	Actinobacteria(100)	Micrococcales(100)	Microbacteriaceae(100)	Microbacteriaceae_unclassified(100)		1	0	0	0
Bacteria(100)	Bacteria_unclassified(100)	Bacteria_unclassified(100)	Bacteria_unclassified(100)	Bacteria_unclassified(100)	Bacteria_unclassified(100)		1	0	0	0
Bacteria(100)	Bacteria_unclassified(100)	Bacteria_unclassified(100)	Bacteria_unclassified(100)	Bacteria_unclassified(100)	Bacteria_unclassified(100)		1	0	0	0
Bacteria(100)	Proteobacteria(100)	Proteobacteria_unclassified(100)	Proteobacteria_unclassified(100)	Proteobacteria_unclassified(100)	Proteobacteria_unclassified(100)		0	0	1	0
Bacteria(100)	Proteobacteria(100)	Gammaproteobacteria(100)	Betaproteobacteriales(100)	Hydrogenophilaceae(100)	Tepidiphilus(100)		0	0	1	0
Bacteria(100)	Bacteria_unclassified(100)	Bacteria_unclassified(100)	Bacteria_unclassified(100)	Bacteria_unclassified(100)	Bacteria_unclassified(100)		0	1	0	0
Bacteria(100)	Bacteria_unclassified(100)	Bacteria_unclassified(100)	Bacteria_unclassified(100)	Bacteria_unclassified(100)	Bacteria_unclassified(100)		1	0	0	0
Bacteria(100)	Bacteria_unclassified(100)	Bacteria_unclassified(100)	Bacteria_unclassified(100)	Bacteria_unclassified(100)	Bacteria_unclassified(100)		1	0	0	0
Bacteria(100)	Proteobacteria(100)	Proteobacteria_unclassified(100)	Proteobacteria_unclassified(100)	Proteobacteria_unclassified(100)	Proteobacteria_unclassified(100)		1	0	0	0
Bacteria(100)	Proteobacteria(100)	Alphaproteobacteria(100)	Alphaproteobacteria_unclassified(100)	Alphaproteobacteria_unclassified(100)	Alphaproteobacteria_unclassified(100)		0	0	1	0
Bacteria(100)	Actinobacteria(100)	Actinobacteria(100)	Propionibacteriales(100)	Nocardioidaceae(100)	Nocardioidaceae_unclassified(100)		0	0	1	0
Bacteria(100)	Proteobacteria(100)	Gammaproteobacteria(100)	Pseudomonadales(100)	Moraxellaceae(100)	Moraxellaceae_unclassified(100)		1	0	0	0
Bacteria(100)	Actinobacteria(100)	Actinobacteria(100)	Micrococcales(100)	Microbacteriaceae(100)	Microbacteriaceae_unclassified(100)		1	0	0	0
Bacteria(100)	Proteobacteria(100)	Gammaproteobacteria(100)	Betaproteobacteriales(100)	Betaproteobacteriales_unclassified(100)	Betaproteobacteriales_unclassified(100)		1	0	0	0
Bacteria(100)	Bacteria_unclassified(100)	Bacteria_unclassified(100)	Bacteria_unclassified(100)	Bacteria_unclassified(100)	Bacteria_unclassified(100)		1	0	0	0
Bacteria(100)	Bacteria_unclassified(100)	Bacteria_unclassified(100)	Bacteria_unclassified(100)	Bacteria_unclassified(100)	Bacteria_unclassified(100)		1	0	0	0
Bacteria(100)	Bacteria_unclassified(100)	Bacteria_unclassified(100)	Bacteria_unclassified(100)	Bacteria_unclassified(100)	Bacteria_unclassified(100)		1	0	0	0
Bacteria(100)	Firmicutes(100)	Firmicutes_unclassified(100)	Firmicutes_unclassified(100)	Firmicutes_unclassified(100)	Firmicutes_unclassified(100)		1	0	0	0
Bacteria(100)	Bacteria_unclassified(100)	Bacteria_unclassified(100)	Bacteria_unclassified(100)	Bacteria_unclassified(100)	Bacteria_unclassified(100)		0	0	0	1
Bacteria(100)	Proteobacteria(100)	Gammaproteobacteria(100)	Gammaproteobacteria_unclassified(100)	Gammaproteobacteria_unclassified(100)	Gammaproteobacteria_unclassified(100)		0	1	0	0
Bacteria(100)	Bacteroidetes(100)	Bacteroidia(100)	Bacteroidales(100)	Prevotellaceae(100)	Prevotellaceae_unclassified(100)		1	0	0	0
Bacteria(100)	Actinobacteria(100)	Actinobacteria_unclassified(100)	Actinobacteria_unclassified(100)	Actinobacteria_unclassified(100)	Actinobacteria_unclassified(100)		1	0	0	0
Bacteria(100)	Actinobacteria(100)	Actinobacteria(100)	Propionibacteriales(100)	Nocardioidaceae(100)	Nocardioidaceae_unclassified(100)		0	0	1	0
Bacteria(100)	Proteobacteria(100)	Alphaproteobacteria(100)	Rhodobacterales(100)	Rhodobacteraceae(100)	Rhodobacteraceae_unclassified(100)		0	0	1	0
Bacteria(100)	Proteobacteria(100)	Gammaproteobacteria(100)	Gammaproteobacteria_unclassified(100)	Gammaproteobacteria_unclassified(100)	Gammaproteobacteria_unclassified(100)		0	1	0	0
Bacteria(100)	Actinobacteria(100)	Actinobacteria(100)	Propionibacteriales(100)	Propionibacteriales_unclassified(100)	Propionibacteriales_unclassified(100)		0	0	1	0
Bacteria(100)	Bacteria_unclassified(100)	Bacteria_unclassified(100)	Bacteria_unclassified(100)	Bacteria_unclassified(100)	Bacteria_unclassified(100)		1	0	0	0
Bacteria(100)	Actinobacteria(100)	Actinobacteria(100)	Micrococcales(100)	Microbacteriaceae(100)	Microbacteriaceae_unclassified(100)		1	0	0	0
Bacteria(100)	Bacteroidetes(100)	Bacteroidia(100)	Bacteroidales(100)	Prevotellaceae(100)	Prevotella_7(100)		0	0	1	0
Bacteria(100)	Bacteria_unclassified(100)	Bacteria_unclassified(100)	Bacteria_unclassified(100)	Bacteria_unclassified(100)	Bacteria_unclassified(100)		1	0	0	0
Bacteria(100)	Proteobacteria(100)	Gammaproteobacteria(100)	Enterobacteriales(100)	Enterobacteriaceae(100)	Enterobacteriaceae_unclassified(100)		0	1	0	0
Bacteria(100)	Bacteria_unclassified(100)	Bacteria_unclassified(100)	Bacteria_unclassified(100)	Bacteria_unclassified(100)	Bacteria_unclassified(100)		0	1	0	0
Bacteria(100)	Bacteria_unclassified(100)	Bacteria_unclassified(100)	Bacteria_unclassified(100)	Bacteria_unclassified(100)	Bacteria_unclassified(100)		1	0	0	0
Bacteria(100)	Bacteroidetes(100)	Bacteroidia(100)	Flavobacteriales(100)	Flavobacteriaceae(100)	Flavobacteriaceae_unclassified(100)		1	0	0	0
Bacteria(100)	Proteobacteria(100)	Gammaproteobacteria(100)	Gammaproteobacteria_unclassified(100)	Gammaproteobacteria_unclassified(100)	Gammaproteobacteria_unclassified(100)		0	1	0	0
Bacteria(100)	Bacteria_unclassified(100)	Bacteria_unclassified(100)	Bacteria_unclassified(100)	Bacteria_unclassified(100)	Bacteria_unclassified(100)		1	0	0	0
Bacteria(100)	Actinobacteria(100)	Actinobacteria(100)	Micrococcales(100)	Microbacteriaceae(100)	Microbacteriaceae_unclassified(100)		1	0	0	0
Bacteria(100)	Bacteria_unclassified(100)	Bacteria_unclassified(100)	Bacteria_unclassified(100)	Bacteria_unclassified(100)	Bacteria_unclassified(100)		1	0	0	0
Bacteria(100)	Actinobacteria(100)	Actinobacteria_unclassified(100)	Actinobacteria_unclassified(100)	Actinobacteria_unclassified(100)	Actinobacteria_unclassified(100)		0	0	0	1
Bacteria(100)	Proteobacteria(100)	Gammaproteobacteria(100)	Enterobacteriales(100)	Enterobacteriaceae(100)	Enterobacteriaceae_unclassified(100)		0	0	1	0
Bacteria(100)	Proteobacteria(100)	Gammaproteobacteria(100)	Gammaproteobacteria_unclassified(100)	Gammaproteobacteria_unclassified(100)	Gammaproteobacteria_unclassified(100)		0	1	0	0
Bacteria(100)	Bacteroidetes(100)	Bacteroidia(100)	Chitinophagales(100)	Chitinophagaceae(100)	Chitinophagaceae_unclassified(100)		0	0	1	0
Bacteria(100)	Proteobacteria(100)	Gammaproteobacteria(100)	Gammaproteobacteria_unclassified(100)	Gammaproteobacteria_unclassified(100)	Gammaproteobacteria_unclassified(100)		0	1	0	0
Bacteria(100)	Proteobacteria(100)	Gammaproteobacteria(100)	Enterobacteriales(100)	Enterobacteriaceae(100)	Enterobacteriaceae_unclassified(100)		1	0	0	0
Bacteria(100)	Bacteria_unclassified(100)	Bacteria_unclassified(100)	Bacteria_unclassified(100)	Bacteria_unclassified(100)	Bacteria_unclassified(100)		1	0	0	0
Bacteria(100)	Bacteria_unclassified(100)	Bacteria_unclassified(100)	Bacteria_unclassified(100)	Bacteria_unclassified(100)	Bacteria_unclassified(100)		1	0	0	0
Bacteria(100)	Firmicutes(100)	Bacilli(100)	Bacillales(100)	Bacillales_unclassified(100)	Bacillales_unclassified(100)		1	0	0	0
Bacteria(100)	Actinobacteria(100)	Actinobacteria(100)	Actinobacteria_unclassified(100)	Actinobacteria_unclassified(100)	Actinobacteria_unclassified(100)		0	0	1	0
Bacteria(100)	Proteobacteria(100)	Gammaproteobacteria(100)	Gammaproteobacteria_unclassified(100)	Gammaproteobacteria_unclassified(100)	Gammaproteobacteria_unclassified(100)		0	0	0	1
Bacteria(100)	Bacteria_unclassified(100)	Bacteria_unclassified(100)	Bacteria_unclassified(100)	Bacteria_unclassified(100)	Bacteria_unclassified(100)		1	0	0	0
Bacteria(100)	Proteobacteria(100)	Gammaproteobacteria(100)	Enterobacteriales(100)	Enterobacteriaceae(100)	Enterobacteriaceae_unclassified(100)		0	0	1	0
[truncated: 2,175 more rows]
